# Supplementary material for: Bow shock oscillations of Mars under weakly disturbed solar wind conditions
Source: Nat Commun. 2025 Oct 31;16:9649. doi: 10.1038/s41467-025-65011-8 (PMC12578890; doi:10.1038/s41467-025-65011-8)
Supplement: Supplementary file 5 — Source data [file 41467_2025_65011_MOESM5_ESM.xlsx]

## Sheet: Figure 4
Figure 4
Data points								Backgroud magnetic field (nT)
Longitude (°)	Latitude (°)	Mach number, median value	Mach number, lower value	Mach number, upper value					0.125	0.375	0.625	0.875	1.125	1.375	1.625	1.875	2.125	2.375	2.625	2.875	3.125	3.375	3.625	3.875	4.125	4.375	4.625	4.875	5.125	5.375	5.625	5.875	6.125	6.375	6.625	6.875	7.125	7.375	7.625	7.875	8.125	8.375	8.625	8.875	9.125	9.375	9.625	9.875	10.125
95.2122	20.9552	1.92649	1.74149	2.16396				-89.875	0.453056	0.453212	0.453368	0.453526	0.453684	0.453843	0.454003	0.454164	0.454325	0.454488	0.454651	0.454815	0.45498	0.455146	0.455313	0.45548	0.455648	0.455817	0.455987	0.456158	0.456329	0.456502	0.456675	0.456849	0.457024	0.457199	0.457375	0.457552	0.45773	0.457909	0.458089	0.458269	0.45845	0.458631	0.458814	0.458997	0.459181	0.459366	0.459552	0.459738	0.459925
356.663	20.922	7.16832	6.9672	7.40562				-89.625	0.359447	0.359919	0.360393	0.360869	0.361348	0.361828	0.36231	0.362795	0.363282	0.363771	0.364261	0.364754	0.365249	0.365746	0.366245	0.366746	0.367249	0.367754	0.368261	0.36877	0.369281	0.369793	0.370308	0.370825	0.371343	0.371864	0.372387	0.372911	0.373437	0.373965	0.374495	0.375027	0.375561	0.376096	0.376633	0.377173	0.377713	0.378256	0.378801	0.379347	0.379895
43.9817	20.8159	7.19666	6.60794	7.56397				-89.375	0.273593	0.274397	0.275203	0.276013	0.276825	0.277639	0.278457	0.279277	0.2801	0.280925	0.281753	0.282584	0.283417	0.284253	0.285091	0.285932	0.286776	0.287622	0.28847	0.289321	0.290175	0.291031	0.291889	0.29275	0.293613	0.294478	0.295346	0.296216	0.297089	0.297964	0.298841	0.299721	0.300602	0.301486	0.302372	0.303261	0.304152	0.305044	0.305939	0.306837	0.307736
343.149	20.7951	6.01105	5.69099	6.16304				-89.125	0.197721	0.198879	0.20004	0.201204	0.20237	0.203539	0.204711	0.205885	0.207062	0.208241	0.209424	0.210608	0.211795	0.212985	0.214177	0.215371	0.216568	0.217768	0.218969	0.220173	0.221379	0.222588	0.223799	0.225011	0.226226	0.227444	0.228663	0.229885	0.231108	0.232334	0.233562	0.234791	0.236023	0.237257	0.238492	0.23973	0.240969	0.242211	0.243454	0.244699	0.245946
301.782	20.7809	7.52182	7.00056	7.71582				-88.875	0.133836	0.135375	0.136916	0.13846	0.140005	0.141552	0.143102	0.144653	0.146206	0.147761	0.149318	0.150877	0.152437	0.153999	0.155563	0.157128	0.158695	0.160263	0.161833	0.163404	0.164977	0.166551	0.168127	0.169704	0.171282	0.172861	0.174442	0.176023	0.177606	0.17919	0.180775	0.182361	0.183948	0.185536	0.187125	0.188715	0.190306	0.191897	0.19349	0.195083	0.196677
90.0837	20.708	5.66663	5.43916	5.99634				-88.625	0.0836269	0.0855746	0.0875231	0.0894724	0.0914225	0.0933733	0.0953246	0.0972765	0.0992289	0.101182	0.103135	0.105089	0.107042	0.108996	0.110951	0.112905	0.114859	0.116814	0.118768	0.120722	0.122676	0.12463	0.126584	0.128537	0.13049	0.132443	0.134395	0.136347	0.138298	0.140249	0.142199	0.144148	0.146096	0.148044	0.149991	0.151937	0.153883	0.155827	0.157771	0.159713	0.161654
40.2007	20.6908	6.1608	5.81626	6.43361				-88.375	0.0484085	0.0507911	0.0531725	0.0555528	0.0579318	0.0603095	0.0626857	0.0650605	0.0674337	0.0698053	0.0721751	0.0745432	0.0769094	0.0792737	0.0816359	0.0839961	0.0863541	0.0887099	0.0910634	0.0934146	0.0957634	0.0981096	0.100453	0.102794	0.105133	0.107469	0.109801	0.112131	0.114459	0.116783	0.119104	0.121422	0.123737	0.126049	0.128357	0.130662	0.132964	0.135262	0.137557	0.139848	0.142136
192.76	20.6187	5.55311	5.31527	5.62843				-88.125	0.0290598	0.0319002	0.034737	0.03757	0.0403991	0.0432242	0.0460452	0.048862	0.0516745	0.0544826	0.0572862	0.0600852	0.0628796	0.0656692	0.0684539	0.0712337	0.0740085	0.0767781	0.0795425	0.0823016	0.0850553	0.0878036	0.0905463	0.0932834	0.0960148	0.0987404	0.10146	0.104174	0.106882	0.109584	0.112279	0.114969	0.117652	0.120328	0.122999	0.125662	0.12832	0.13097	0.133614	0.136251	0.138882
139.836	20.6002	6.13354	5.95481	6.27258				-87.875	0.0260188	0.0293361	0.0326464	0.0359497	0.0392458	0.0425346	0.045816	0.0490898	0.052356	0.0556143	0.0588648	0.0621072	0.0653414	0.0685674	0.071785	0.0749941	0.0781947	0.0813865	0.0845695	0.0877436	0.0909086	0.0940646	0.0972113	0.100349	0.103477	0.106595	0.109704	0.112803	0.115893	0.118972	0.122042	0.125101	0.128151	0.13119	0.134219	0.137238	0.140246	0.143244	0.146231	0.149207	0.152173
341.67	20.5448	6.42668	5.64759	6.79253				-87.625	0.039293	0.0431014	0.0468991	0.0506858	0.0544614	0.0582258	0.0619788	0.0657202	0.0694499	0.0731678	0.0768737	0.0805675	0.084249	0.0879181	0.0915747	0.0952185	0.0988496	0.102468	0.106073	0.109665	0.113243	0.116808	0.12036	0.123898	0.127422	0.130932	0.134428	0.13791	0.141378	0.144832	0.148271	0.151696	0.155106	0.158501	0.161882	0.165248	0.168598	0.171934	0.175255	0.17856	0.18185
19.255	20.4308	6.54793	6.35108	6.6528				-87.375	0.068495	0.0728047	0.0770992	0.0813783	0.0856418	0.0898894	0.0941212	0.0983367	0.102536	0.106719	0.110885	0.115034	0.119166	0.123281	0.127379	0.131459	0.135521	0.139566	0.143592	0.147601	0.151591	0.155563	0.159517	0.163452	0.167368	0.171265	0.175143	0.179002	0.182842	0.186662	0.190463	0.194244	0.198006	0.201747	0.205469	0.209171	0.212853	0.216514	0.220156	0.223776	0.227377
138.093	20.083	7.21629	6.47388	7.54308				-87.125	0.112898	0.117716	0.122514	0.127291	0.132047	0.136783	0.141497	0.14619	0.150862	0.155511	0.160139	0.164744	0.169327	0.173888	0.178426	0.182941	0.187432	0.191901	0.196346	0.200767	0.205165	0.209539	0.213889	0.218214	0.222515	0.226792	0.231044	0.235271	0.239473	0.24365	0.247802	0.251929	0.25603	0.260106	0.264156	0.26818	0.272179	0.276152	0.280098	0.284019	0.287913
36.502	20.0456	5.90822	5.77609	5.98866				-86.875	0.171505	0.176836	0.182141	0.18742	0.192673	0.197899	0.203098	0.20827	0.213414	0.218531	0.22362	0.228681	0.233714	0.238718	0.243693	0.24864	0.253557	0.258445	0.263304	0.268133	0.272932	0.277701	0.282439	0.287148	0.291826	0.296473	0.301089	0.305674	0.310228	0.314751	0.319243	0.323703	0.328131	0.332527	0.336892	0.341225	0.345525	0.349793	0.354029	0.358233	0.362404
291.261	20.0067	6.43302	6.30072	6.72581				-86.625	0.243121	0.248969	0.254786	0.26057	0.266322	0.272041	0.277726	0.283378	0.288996	0.294581	0.300131	0.305646	0.311127	0.316572	0.321983	0.327358	0.332697	0.338	0.343268	0.348498	0.353693	0.358851	0.363971	0.369055	0.374101	0.37911	0.384082	0.389015	0.393911	0.398769	0.403589	0.40837	0.413113	0.417817	0.422483	0.42711	0.431698	0.436247	0.440757	0.445228	0.449659
30.7634	19.7744	1.72045	1.57654	2.03403				-86.375	0.326428	0.3328	0.339133	0.345427	0.351682	0.357897	0.364072	0.370206	0.3763	0.382354	0.388365	0.394336	0.400264	0.406151	0.411995	0.417797	0.423556	0.429272	0.434944	0.440574	0.446159	0.451701	0.457198	0.462651	0.46806	0.473424	0.478743	0.484018	0.489247	0.494431	0.499569	0.504662	0.50971	0.514711	0.519666	0.524576	0.529439	0.534256	0.539027	0.543751	0.548429
327.497	19.7504	1.73569	1.39383	1.92741				-86.125	0.420055	0.426958	0.433816	0.440627	0.447391	0.454109	0.46078	0.467402	0.473977	0.480503	0.486981	0.49341	0.499789	0.506119	0.512399	0.518629	0.524809	0.530937	0.537016	0.543042	0.549018	0.554942	0.560815	0.566635	0.572403	0.578119	0.583782	0.589393	0.594951	0.600456	0.605907	0.611306	0.616651	0.621942	0.62718	0.632364	0.637494	0.64257	0.647592	0.65256	0.657474
288.564	19.7356	2.02586	1.94112	2.09626				-85.875	0.522611	0.530058	0.537451	0.544791	0.552076	0.559306	0.566482	0.573602	0.580666	0.587674	0.594626	0.60152	0.608358	0.615138	0.62186	0.628524	0.635129	0.641676	0.648164	0.654593	0.660963	0.667272	0.673522	0.679712	0.685842	0.691911	0.697919	0.703867	0.709753	0.715579	0.721342	0.727045	0.732686	0.738265	0.743783	0.749238	0.754632	0.759963	0.765232	0.770439	0.775583
183.322	19.6956	7.23833	7.04132	7.35726				-85.625	0.632756	0.640763	0.648708	0.656592	0.664413	0.672171	0.679866	0.687498	0.695066	0.702569	0.710007	0.717381	0.724688	0.73193	0.739106	0.746216	0.753258	0.760233	0.767141	0.773982	0.780754	0.787458	0.794094	0.800662	0.80716	0.813589	0.81995	0.82624	0.832461	0.838613	0.844694	0.850706	0.856647	0.862518	0.868319	0.874049	0.879708	0.885297	0.890815	0.896262	0.901638
217.733	19.4315	7.38696	6.90861	7.72848				-85.375	0.749204	0.757792	0.76631	0.774758	0.783136	0.791442	0.799677	0.80784	0.81593	0.823948	0.831892	0.839762	0.847558	0.85528	0.862927	0.870499	0.877995	0.885415	0.892759	0.900027	0.907218	0.914331	0.921368	0.928327	0.935208	0.942012	0.948737	0.955384	0.961952	0.968442	0.974853	0.981185	0.987437	0.99361	0.999704	1.00572	1.01165	1.01751	1.02328	1.02898	1.03459
21.4528	18.9244	7.32458	6.73733	7.68924				-85.125	0.870735	0.87993	0.889047	0.898085	0.907045	0.915925	0.924724	0.933443	0.942081	0.950637	0.959111	0.967502	0.975811	0.984036	0.992177	1.00023	1.00821	1.01609	1.0239	1.03161	1.03924	1.04679	1.05425	1.06162	1.0689	1.0761	1.08321	1.09024	1.09717	1.10402	1.11078	1.11745	1.12403	1.13052	1.13693	1.14324	1.14947	1.15561	1.16165	1.16761	1.17348
281.078	18.8836	2.31073	2.23533	2.34213				-84.875	0.996188	1.00602	1.01577	1.02542	1.035	1.04448	1.05387	1.06318	1.07239	1.08152	1.09055	1.09949	1.10834	1.1171	1.12576	1.13433	1.14281	1.15119	1.15948	1.16768	1.17578	1.18378	1.19169	1.1995	1.20722	1.21484	1.22236	1.22978	1.23711	1.24434	1.25147	1.25851	1.26544	1.27228	1.27902	1.28566	1.2922	1.29865	1.30499	1.31123	1.31738
325.353	18.7547	6.16003	5.99536	6.2696				-84.625	1.12444	1.13495	1.14535	1.15566	1.16588	1.176	1.18602	1.19594	1.20577	1.21549	1.22512	1.23465	1.24407	1.2534	1.26262	1.27174	1.28075	1.28967	1.29848	1.30718	1.31578	1.32428	1.33267	1.34095	1.34913	1.35721	1.36518	1.37303	1.38079	1.38843	1.39597	1.4034	1.41072	1.41793	1.42504	1.43203	1.43892	1.4457	1.45237	1.45893	1.46537
307.579	18.5988	2.42511	2.34419	2.66091				-84.375	1.25439	1.2656	1.2767	1.2877	1.29859	1.30939	1.32007	1.33065	1.34112	1.35148	1.36174	1.37189	1.38192	1.39185	1.40167	1.41137	1.42097	1.43045	1.43982	1.44907	1.45821	1.46724	1.47615	1.48495	1.49363	1.50219	1.51065	1.51898	1.52719	1.53529	1.54327	1.55113	1.55888	1.5665	1.57401	1.5814	1.58866	1.59581	1.60284	1.60975	1.61653
351.854	18.4672	6.21385	6.05859	6.36561				-84.125	1.38491	1.39685	1.40868	1.4204	1.43202	1.44351	1.4549	1.46617	1.47732	1.48836	1.49929	1.51009	1.52078	1.53135	1.54181	1.55214	1.56235	1.57244	1.58241	1.59225	1.60198	1.61158	1.62105	1.6304	1.63963	1.64873	1.6577	1.66655	1.67527	1.68387	1.69233	1.70067	1.70888	1.71696	1.7249	1.73272	1.74041	1.74797	1.7554	1.7627	1.76986
5.1797	17.6996	7.07103	6.4262	7.41297				-83.875	1.51483	1.52754	1.54013	1.55261	1.56497	1.57721	1.58933	1.60133	1.6132	1.62496	1.63659	1.64809	1.65947	1.67073	1.68186	1.69286	1.70373	1.71447	1.72508	1.73556	1.74591	1.75613	1.76621	1.77616	1.78598	1.79566	1.80521	1.81462	1.82389	1.83302	1.84202	1.85088	1.8596	1.86817	1.87661	1.88491	1.89306	1.90108	1.90895	1.91668	1.92426
311.513	17.5164	7.18891	6.98439	7.37971				-83.625	1.64288	1.65639	1.66977	1.68303	1.69617	1.70918	1.72207	1.73483	1.74747	1.75997	1.77235	1.78459	1.7967	1.80868	1.82053	1.83224	1.84381	1.85525	1.86655	1.87771	1.88873	1.89961	1.91035	1.92095	1.9314	1.94171	1.95188	1.96189	1.97177	1.98149	1.99107	2.00049	2.00977	2.0189	2.02787	2.03669	2.04536	2.05388	2.06224	2.07045	2.0785
188.362	17.1369	1.99486	1.8638	2.0651				-83.375	1.76774	1.78206	1.79626	1.81033	1.82427	1.83809	1.85177	1.86533	1.87875	1.89204	1.90519	1.91821	1.93109	1.94383	1.95643	1.9689	1.98121	1.99339	2.00542	2.01731	2.02904	2.04063	2.05208	2.06337	2.0745	2.08549	2.09632	2.107	2.11752	2.12788	2.13809	2.14813	2.15802	2.16774	2.1773	2.1867	2.19593	2.205	2.2139	2.22263	2.2312
45.0014	16.5714	7.19667	7.07186	7.48707				-83.125	1.88796	1.90311	1.91813	1.93303	1.9478	1.96244	1.97695	1.99132	2.00556	2.01966	2.03362	2.04745	2.06113	2.07467	2.08807	2.10132	2.11442	2.12737	2.14018	2.15283	2.16533	2.17768	2.18986	2.20189	2.21376	2.22547	2.23702	2.24841	2.25963	2.27068	2.28156	2.29228	2.30282	2.31319	2.32339	2.33341	2.34326	2.35292	2.36241	2.37172	2.38085
356.809	16.3789	7.789	7.52016	8.23564				-82.875	2.002	2.01799	2.03385	2.04959	2.0652	2.08067	2.09602	2.11123	2.12631	2.14125	2.15605	2.1707	2.18522	2.19959	2.21381	2.22789	2.24181	2.25558	2.2692	2.28266	2.29596	2.3091	2.32208	2.3349	2.34755	2.36003	2.37234	2.38448	2.39644	2.40823	2.41985	2.43128	2.44253	2.4536	2.46448	2.47518	2.48569	2.496	2.50613	2.51606	2.5258
250.959	16.3286	8.66072	8.4988	8.83354				-82.625	2.10829	2.12511	2.14181	2.15838	2.17483	2.19116	2.20735	2.22341	2.23934	2.25514	2.27079	2.28631	2.30168	2.31691	2.33199	2.34692	2.36169	2.37631	2.39078	2.40509	2.41923	2.43321	2.44702	2.46066	2.47413	2.48743	2.50055	2.51349	2.52625	2.53882	2.55121	2.5634	2.57541	2.58723	2.59884	2.61026	2.62148	2.63249	2.6433	2.6539	2.6643
19.6572	16.0457	6.54671	6.34978	6.75589				-82.375	2.20518	2.22282	2.24035	2.25776	2.27505	2.29222	2.30927	2.32619	2.34298	2.35964	2.37617	2.39256	2.40881	2.42491	2.44087	2.45668	2.47234	2.48784	2.50318	2.51837	2.53339	2.54824	2.56292	2.57743	2.59176	2.60591	2.61988	2.63366	2.64726	2.66066	2.67387	2.68687	2.69968	2.71228	2.72468	2.73686	2.74883	2.76059	2.77212	2.78344	2.79453
73.6648	15.8977	6.84704	6.60392	7.01968				-82.125	2.29108	2.30952	2.32786	2.34609	2.36421	2.38223	2.40012	2.4179	2.43555	2.45309	2.47049	2.48776	2.5049	2.5219	2.53875	2.55546	2.57202	2.58843	2.60468	2.62077	2.6367	2.65245	2.66804	2.68344	2.69867	2.71372	2.72857	2.74324	2.75771	2.77197	2.78604	2.7999	2.81354	2.82698	2.84019	2.85318	2.86594	2.87848	2.89078	2.90284	2.91466
87.2535	15.3737	7.01692	6.66114	7.35829				-81.875	2.36448	2.38369	2.40281	2.42184	2.44077	2.45961	2.47834	2.49696	2.51548	2.53388	2.55216	2.57032	2.58835	2.60625	2.62402	2.64164	2.65912	2.67645	2.69363	2.71065	2.7275	2.74419	2.76071	2.77704	2.7932	2.80916	2.82494	2.84051	2.85589	2.87106	2.88602	2.90076	2.91528	2.92958	2.94364	2.95747	2.97106	2.98441	2.99751	3.01036	3.02294
285.91	15.1129	6.212	5.95366	6.47158				-81.625	2.42398	2.44392	2.4638	2.48359	2.50331	2.52295	2.5425	2.56196	2.58132	2.60058	2.61973	2.63878	2.6577	2.67651	2.69519	2.71374	2.73215	2.75041	2.76853	2.78649	2.80429	2.82193	2.83939	2.85668	2.87378	2.8907	2.90741	2.92393	2.94024	2.95634	2.97221	2.98787	3.00329	3.01848	3.03342	3.04812	3.06256	3.07675	3.09067	3.10432	3.1177
16.6937	13.668	5.00194	4.74156	5.11863				-81.375	2.46842	2.48905	2.50964	2.53017	2.55064	2.57105	2.59139	2.61166	2.63185	2.65195	2.67197	2.69188	2.7117	2.7314	2.75099	2.77046	2.7898	2.809	2.82807	2.84698	2.86574	2.88434	2.90276	2.92101	2.93908	2.95695	2.97463	2.99211	3.00937	3.02641	3.04323	3.05981	3.07615	3.09225	3.10809	3.12367	3.13898	3.15403	3.16879	3.18326	3.19744
								-81.125	2.49688	2.51815	2.53939	2.56061	2.5818	2.60294	2.62404	2.64509	2.66608	2.687	2.70785	2.72862	2.74931	2.7699	2.79039	2.81077	2.83103	2.85117	2.87117	2.89104	2.91075	2.93031	2.9497	2.96892	2.98796	3.0068	3.02544	3.04388	3.0621	3.0801	3.09786	3.11538	3.13265	3.14966	3.16641	3.18289	3.19908	3.21498	3.23058	3.24588	3.26087
								-80.875	2.50873	2.53058	2.55244	2.57429	2.59614	2.61798	2.63979	2.66158	2.68334	2.70504	2.7267	2.7483	2.76983	2.79128	2.81265	2.83392	2.85509	2.87615	2.89708	2.91788	2.93854	2.95905	2.9794	2.99958	3.01957	3.03938	3.05898	3.07838	3.09755	3.1165	3.1352	3.15366	3.17185	3.18978	3.20743	3.22479	3.24185	3.25861	3.27505	3.29117	3.30696
								-80.625	2.50369	2.52605	2.54846	2.57089	2.59335	2.61583	2.63831	2.66079	2.68326	2.70571	2.72813	2.75052	2.77286	2.79514	2.81735	2.83949	2.86153	2.88348	2.90531	2.92703	2.94861	2.97005	2.99133	3.01244	3.03338	3.05413	3.07467	3.09501	3.11512	3.13499	3.15462	3.17399	3.19309	3.21191	3.23044	3.24867	3.26658	3.28418	3.30144	3.31835	3.33492
								-80.375	2.48179	2.5046	2.52749	2.55044	2.57344	2.59649	2.61958	2.64269	2.66583	2.68897	2.7121	2.73522	2.75832	2.78138	2.80439	2.82735	2.85022	2.87302	2.89571	2.9183	2.94076	2.96309	2.98527	3.00728	3.02912	3.05078	3.07223	3.09347	3.11448	3.13525	3.15576	3.17601	3.19598	3.21566	3.23504	3.2541	3.27283	3.29122	3.30926	3.32694	3.34424
								-80.125	2.44342	2.4666	2.48989	2.51327	2.53675	2.5603	2.58392	2.6076	2.63133	2.65509	2.67888	2.70267	2.72646	2.75024	2.77399	2.7977	2.82135	2.84493	2.86843	2.89183	2.91511	2.93827	2.96129	2.98415	3.00685	3.02935	3.05165	3.07374	3.0956	3.11721	3.13857	3.15964	3.18043	3.20092	3.22109	3.24093	3.26043	3.27957	3.29834	3.31672	3.33471
								-79.875	2.38928	2.41273	2.43634	2.46007	2.48393	2.50791	2.53198	2.55614	2.58038	2.60468	2.62903	2.65341	2.67782	2.70224	2.72664	2.75103	2.77538	2.79967	2.82389	2.84803	2.87207	2.89599	2.91977	2.9434	2.96687	2.99016	3.01324	3.0361	3.05874	3.08112	3.10324	3.12507	3.14661	3.16783	3.18873	3.20928	3.22947	3.24929	3.26872	3.28774	3.30635
								-79.625	2.32034	2.34398	2.3678	2.39179	2.41593	2.44023	2.46465	2.4892	2.51385	2.53859	2.56341	2.58829	2.61322	2.63817	2.66314	2.68811	2.71305	2.73796	2.76281	2.78759	2.81228	2.83686	2.86132	2.88563	2.90978	2.93375	2.95751	2.98106	3.00438	3.02744	3.05023	3.07273	3.09493	3.1168	3.13833	3.1595	3.1803	3.20071	3.22071	3.24029	3.25944
								-79.375	2.23785	2.26156	2.28549	2.30962	2.33394	2.35845	2.38311	2.40793	2.43288	2.45795	2.48312	2.50838	2.53371	2.55909	2.5845	2.60993	2.63535	2.66076	2.68612	2.71143	2.73665	2.76178	2.78679	2.81166	2.83637	2.86091	2.88525	2.90937	2.93325	2.95688	2.98023	3.00329	3.02603	3.04844	3.0705	3.09219	3.11349	3.13438	3.15486	3.17489	3.19448
								-79.125	2.14326	2.16693	2.19084	2.215	2.23937	2.26396	2.28873	2.31369	2.33881	2.36408	2.38947	2.41497	2.44056	2.46623	2.49195	2.51771	2.54348	2.56924	2.59498	2.62067	2.6463	2.67183	2.69726	2.72255	2.7477	2.77266	2.79744	2.822	2.84632	2.87038	2.89416	2.91764	2.9408	2.96362	2.98609	3.00817	3.02985	3.05111	3.07194	3.09232	3.11223
								-78.875	2.03822	2.0617	2.08547	2.10951	2.1338	2.15832	2.18307	2.20802	2.23316	2.25847	2.28394	2.30953	2.33524	2.36104	2.38691	2.41284	2.4388	2.46476	2.49072	2.51664	2.54251	2.56829	2.59398	2.61954	2.64495	2.6702	2.69526	2.7201	2.7447	2.76905	2.79311	2.81687	2.84031	2.8634	2.88613	2.90846	2.93039	2.95189	2.97295	2.99354	3.01365
								-78.625	1.92452	1.94768	1.97115	1.99492	2.01897	2.04329	2.06785	2.09264	2.11764	2.14283	2.1682	2.19372	2.21937	2.24513	2.27099	2.29691	2.32289	2.34888	2.37488	2.40086	2.42679	2.45265	2.47842	2.50408	2.52959	2.55495	2.58011	2.60507	2.62979	2.65426	2.67844	2.70232	2.72588	2.74908	2.77192	2.79436	2.81639	2.83799	2.85913	2.8798	2.89998
								-78.375	1.80405	1.82675	1.84977	1.87312	1.89677	1.92071	1.94491	1.96937	1.99405	2.01895	2.04405	2.06931	2.09473	2.12027	2.14592	2.17166	2.19746	2.22329	2.24915	2.27499	2.3008	2.32655	2.35222	2.37778	2.40322	2.42849	2.45359	2.47848	2.50314	2.52755	2.55168	2.57551	2.59902	2.62218	2.64496	2.66736	2.68933	2.71088	2.73196	2.75257	2.77268
								-78.125	1.67884	1.7009	1.72332	1.74608	1.76916	1.79255	1.81622	1.84016	1.86436	1.88878	1.91341	1.93823	1.96322	1.98835	2.01361	2.03896	2.06439	2.08987	2.11538	2.1409	2.16639	2.19183	2.21721	2.24248	2.26764	2.29265	2.31749	2.34213	2.36655	2.39072	2.41462	2.43822	2.46151	2.48445	2.50702	2.52921	2.55098	2.57231	2.59319	2.6136	2.63351
								-77.875	1.55093	1.57221	1.59386	1.61586	1.63821	1.66087	1.68383	1.70708	1.7306	1.75436	1.77834	1.80253	1.82689	1.85142	1.87608	1.90086	1.92572	1.95065	1.97561	2.0006	2.02557	2.05052	2.0754	2.10019	2.12488	2.14943	2.17382	2.19802	2.22201	2.24577	2.26926	2.29246	2.31535	2.33791	2.36011	2.38192	2.40333	2.42432	2.44485	2.46491	2.48449
								-77.625	1.42246	1.4428	1.46351	1.4846	1.50604	1.52781	1.54989	1.57227	1.59493	1.61784	1.64099	1.66435	1.68791	1.71163	1.73551	1.75951	1.78361	1.80779	1.83202	1.85628	1.88055	1.9048	1.92899	1.95312	1.97715	2.00105	2.02481	2.04839	2.07178	2.09493	2.11784	2.14048	2.16282	2.18483	2.2065	2.2278	2.2487	2.26919	2.28925	2.30884	2.32796
								-77.375	1.29554	1.3148	1.33444	1.35446	1.37483	1.39554	1.41658	1.43792	1.45955	1.48144	1.50358	1.52594	1.54851	1.57126	1.59417	1.61721	1.64037	1.66362	1.68693	1.71029	1.73366	1.75703	1.78036	1.80364	1.82684	1.84992	1.87288	1.89567	1.91829	1.94069	1.96287	1.98478	2.00641	2.02774	2.04874	2.06938	2.08965	2.10952	2.12897	2.14798	2.16653
								-77.125	1.17231	1.19035	1.20878	1.22759	1.24676	1.26627	1.28612	1.30627	1.32671	1.34743	1.3684	1.38961	1.41103	1.43263	1.45441	1.47634	1.49839	1.52055	1.54278	1.56507	1.58739	1.60972	1.63203	1.6543	1.67651	1.69863	1.72063	1.74249	1.76419	1.7857	1.807	1.82805	1.84885	1.86937	1.88958	1.90945	1.92897	1.94812	1.96687	1.9852	2.00309
								-76.875	1.05481	1.07153	1.08863	1.10612	1.12397	1.14217	1.16069	1.17953	1.19867	1.21808	1.23775	1.25767	1.2778	1.29813	1.31865	1.33932	1.36013	1.38105	1.40207	1.42316	1.44429	1.46545	1.48661	1.50775	1.52884	1.54986	1.57079	1.59159	1.61226	1.63276	1.65307	1.67317	1.69303	1.71263	1.73195	1.75097	1.76966	1.788	1.80597	1.82356	1.84073
								-76.625	0.944978	0.960294	0.975999	0.992079	1.00852	1.0253	1.04242	1.05985	1.07758	1.09559	1.11387	1.13239	1.15114	1.1701	1.18924	1.20856	1.22802	1.24761	1.26731	1.2871	1.30695	1.32684	1.34675	1.36665	1.38654	1.40637	1.42613	1.4458	1.46535	1.48476	1.50401	1.52307	1.54192	1.56055	1.57892	1.59702	1.61482	1.6323	1.64945	1.66623	1.68264
								-76.375	0.844609	0.85848	0.872733	0.887355	0.902334	0.917656	0.933307	0.949274	0.965539	0.982089	0.998906	1.01597	1.03328	1.05079	1.06851	1.08641	1.10446	1.12266	1.14098	1.1594	1.17791	1.19647	1.21507	1.23369	1.25231	1.2709	1.28945	1.30793	1.32632	1.34459	1.36274	1.38073	1.39854	1.41615	1.43354	1.4507	1.46759	1.48419	1.5005	1.51648	1.53212
								-76.125	0.755237	0.767655	0.780447	0.793602	0.807108	0.820954	0.835126	0.849611	0.864397	0.879467	0.894809	0.910406	0.926243	0.942304	0.958572	0.975031	0.991663	1.00845	1.02537	1.04241	1.05956	1.07678	1.09406	1.11138	1.12872	1.14607	1.16339	1.18068	1.1979	1.21504	1.23208	1.249	1.26577	1.28238	1.2988	1.31502	1.33101	1.34676	1.36224	1.37744	1.39234
								-75.875	0.678107	0.689107	0.700472	0.712192	0.724257	0.736657	0.74938	0.762415	0.775749	0.78937	0.803265	0.81742	0.831821	0.846453	0.861303	0.876353	0.891589	0.906993	0.922551	0.938244	0.954055	0.969966	0.98596	1.00202	1.01812	1.03425	1.05039	1.06652	1.08262	1.09866	1.11464	1.13053	1.1463	1.16195	1.17745	1.19279	1.20793	1.22287	1.23759	1.25206	1.26627
								-75.625	0.614115	0.623774	0.633789	0.644152	0.654853	0.665885	0.677236	0.688897	0.700857	0.713105	0.72563	0.738419	0.751461	0.764742	0.778249	0.791968	0.805886	0.819987	0.834256	0.848679	0.863239	0.877921	0.892707	0.907581	0.922527	0.937525	0.95256	0.967612	0.982665	0.997699	1.0127	1.02764	1.04251	1.05728	1.07195	1.08648	1.10087	1.11509	1.12913	1.14296	1.15657
								-75.375	0.563753	0.572193	0.58098	0.590107	0.599567	0.609352	0.619453	0.629863	0.640572	0.651571	0.66285	0.674398	0.686205	0.698259	0.710549	0.723062	0.735787	0.74871	0.761817	0.775095	0.788529	0.802106	0.81581	0.829626	0.843537	0.857529	0.871584	0.885686	0.899819	0.913965	0.928107	0.942228	0.956309	0.970335	0.984286	0.998144	1.01189	1.02551	1.03899	1.0523	1.06543
								-75.125	0.527089	0.534473	0.542195	0.550251	0.558634	0.567338	0.576357	0.585683	0.595309	0.605227	0.615428	0.625903	0.636644	0.647641	0.658884	0.670361	0.682062	0.693976	0.70609	0.718392	0.73087	0.74351	0.756299	0.769223	0.782267	0.795416	0.808657	0.821973	0.835348	0.848767	0.862214	0.875672	0.889125	0.902556	0.915948	0.929283	0.942546	0.955718	0.968783	0.981723	0.994522
								-74.875	0.503759	0.510286	0.517146	0.524333	0.531843	0.539672	0.547814	0.556263	0.565013	0.574058	0.58339	0.593003	0.602888	0.613037	0.623441	0.634092	0.644979	0.656092	0.667422	0.678956	0.690684	0.702593	0.714672	0.726907	0.739286	0.751794	0.764419	0.777145	0.789959	0.802845	0.815789	0.828773	0.841784	0.854805	0.86782	0.880813	0.893767	0.906665	0.919491	0.932229	0.944862
								-74.625	0.492983	0.498887	0.505118	0.511672	0.518547	0.525739	0.533244	0.541057	0.549174	0.557588	0.566295	0.575288	0.584561	0.594105	0.603916	0.613983	0.624298	0.634853	0.645639	0.656645	0.667861	0.679276	0.69088	0.702661	0.714605	0.726702	0.738938	0.7513	0.763774	0.776346	0.789002	0.801727	0.814507	0.827325	0.840167	0.853017	0.865859	0.878676	0.891454	0.904175	0.916823
								-74.375	0.493608	0.499147	0.505009	0.511193	0.517697	0.524517	0.531652	0.539097	0.546848	0.554902	0.563253	0.571896	0.580827	0.590038	0.599523	0.609275	0.619287	0.629552	0.640059	0.650801	0.661768	0.67295	0.684337	0.695918	0.707682	0.719618	0.731713	0.743954	0.756329	0.768825	0.781428	0.794123	0.806897	0.819735	0.832622	0.845542	0.858481	0.871423	0.884352	0.897252	0.910106
								-74.125	0.504177	0.509626	0.515399	0.521493	0.527907	0.534641	0.54169	0.549053	0.556726	0.564707	0.572991	0.581573	0.59045	0.599615	0.609062	0.618787	0.62878	0.639037	0.649548	0.660306	0.671301	0.682525	0.693969	0.705621	0.717471	0.729508	0.741721	0.754098	0.766626	0.779293	0.792086	0.80499	0.817993	0.831079	0.844235	0.857446	0.870696	0.883971	0.897254	0.910531	0.923785
								-73.875	0.523005	0.528651	0.534622	0.540916	0.547534	0.554473	0.561732	0.569309	0.577201	0.585406	0.59392	0.602739	0.611858	0.621274	0.63098	0.64097	0.651239	0.661779	0.672583	0.683643	0.694952	0.706499	0.718277	0.730274	0.742482	0.754888	0.767483	0.780254	0.793189	0.806277	0.819503	0.832856	0.846321	0.859885	0.873533	0.887251	0.901025	0.914838	0.928675	0.942522	0.956363
								-73.625	0.548277	0.554406	0.560863	0.567648	0.574761	0.5822	0.589964	0.598051	0.606459	0.615186	0.624227	0.63358	0.643239	0.653201	0.66346	0.67401	0.684845	0.695958	0.707343	0.718991	0.730894	0.743043	0.75543	0.768044	0.780876	0.793914	0.807148	0.820567	0.834158	0.84791	0.861808	0.875842	0.889996	0.904257	0.918612	0.933046	0.947543	0.96209	0.976671	0.991271	1.00587
								-73.375	0.578132	0.585023	0.592247	0.599804	0.607696	0.61592	0.624475	0.63336	0.642572	0.652108	0.661966	0.67214	0.682627	0.693421	0.704518	0.715911	0.727594	0.73956	0.751802	0.764311	0.777079	0.790098	0.803357	0.816847	0.830558	0.844479	0.858599	0.872905	0.887387	0.902032	0.916827	0.931759	0.946814	0.961979	0.97724	0.992581	1.00799	1.02345	1.03895	1.05446	1.06999
								-73.125	0.610759	0.618671	0.626925	0.635521	0.644458	0.653735	0.663351	0.673304	0.68359	0.694206	0.70515	0.716416	0.727999	0.739895	0.752096	0.764598	0.777392	0.790471	0.803828	0.817453	0.831339	0.845474	0.859851	0.874457	0.889284	0.904318	0.919549	0.934965	0.950554	0.966302	0.982196	0.998225	1.01437	1.03062	1.04697	1.06339	1.07988	1.09641	1.11297	1.12955	1.14613
								-72.875	0.644462	0.653632	0.663155	0.673029	0.683253	0.693826	0.704747	0.716011	0.727616	0.739558	0.751833	0.764435	0.777358	0.790597	0.804145	0.817994	0.832136	0.846564	0.861269	0.87624	0.891469	0.906945	0.922658	0.938596	0.954748	0.971101	0.987645	1.00437	1.02125	1.03829	1.05546	1.07276	1.09017	1.10767	1.12525	1.1429	1.1606	1.17833	1.19609	1.21385	1.2316
								-72.625	0.67772	0.688354	0.699352	0.710712	0.722433	0.734513	0.746949	0.759738	0.772875	0.786355	0.800173	0.814323	0.828798	0.843591	0.858694	0.874098	0.889795	0.905776	0.922029	0.938545	0.955313	0.972322	0.98956	1.00701	1.02467	1.04252	1.06055	1.07874	1.09709	1.11557	1.13417	1.15288	1.17169	1.19057	1.20952	1.22851	1.24754	1.26659	1.28563	1.30466	1.32367
								-72.375	0.709221	0.721485	0.734127	0.747143	0.760533	0.774293	0.788418	0.802905	0.817748	0.832942	0.848478	0.864351	0.880552	0.897072	0.913902	0.931033	0.948454	0.966154	0.984122	1.00235	1.02081	1.03951	1.05843	1.07755	1.09686	1.11635	1.136	1.1558	1.17574	1.19579	1.21594	1.23618	1.25649	1.27686	1.29727	1.31771	1.33815	1.35858	1.37899	1.39937	1.41969
								-72.125	0.737871	0.751892	0.766304	0.781106	0.796293	0.811863	0.827809	0.844126	0.860808	0.877846	0.895234	0.912963	0.931021	0.949401	0.968091	0.987078	1.00635	1.0259	1.04571	1.06577	1.08606	1.10657	1.12728	1.14819	1.16927	1.1905	1.21189	1.23339	1.25501	1.27673	1.29852	1.32038	1.34228	1.3642	1.38615	1.40808	1.43	1.45188	1.4737	1.49546	1.51713
								-71.875	0.762797	0.778654	0.794919	0.811588	0.828657	0.846121	0.863973	0.882207	0.900814	0.919787	0.939114	0.958786	0.978792	0.99912	1.01976	1.04069	1.06191	1.08339	1.10513	1.1271	1.1493	1.1717	1.1943	1.21706	1.23999	1.26305	1.28623	1.30952	1.33289	1.35633	1.37982	1.40335	1.42689	1.45042	1.47394	1.49742	1.52084	1.5442	1.56746	1.59062	1.61365
								-71.625	0.783323	0.80105	0.819202	0.837774	0.856761	0.876157	0.895954	0.916144	0.936718	0.957665	0.978974	1.00063	1.02263	1.04495	1.06758	1.0905	1.1137	1.13717	1.16088	1.18482	1.20897	1.23331	1.25783	1.2825	1.30731	1.33223	1.35726	1.38236	1.40752	1.43272	1.45794	1.48316	1.50837	1.53354	1.55865	1.58369	1.60864	1.63347	1.65818	1.68274	1.70714
								-71.375	0.798947	0.818529	0.838555	0.859018	0.879912	0.901229	0.922962	0.9451	0.967633	0.990549	1.01384	1.03748	1.06146	1.08577	1.1104	1.13531	1.16051	1.18596	1.21165	1.23755	1.26366	1.28995	1.31639	1.34298	1.36968	1.39648	1.42335	1.45027	1.47723	1.5042	1.53116	1.55808	1.58495	1.61176	1.63846	1.66506	1.69152	1.71784	1.74398	1.76994	1.79569
								-71.125	0.809312	0.83069	0.852529	0.874824	0.897566	0.920748	0.944361	0.968392	0.992832	1.01767	1.04288	1.06846	1.09439	1.12065	1.14722	1.17409	1.20123	1.22863	1.25627	1.28411	1.31215	1.34036	1.36871	1.39718	1.42575	1.4544	1.4831	1.51183	1.54056	1.56928	1.59795	1.62656	1.65509	1.6835	1.71179	1.73992	1.76788	1.79566	1.82322	1.85055	1.87763
								-70.875	0.81418	0.837249	0.860798	0.88482	0.909309	0.934255	0.959647	0.985474	1.01172	1.03838	1.06543	1.09285	1.12064	1.14876	1.17721	1.20595	1.23497	1.26425	1.29375	1.32347	1.35337	1.38343	1.41363	1.44394	1.47433	1.50478	1.53526	1.56575	1.59622	1.62664	1.657	1.68726	1.7174	1.7474	1.77723	1.80688	1.83631	1.86551	1.89446	1.92314	1.95152
								-70.625	0.81341	0.838024	0.863138	0.888744	0.914836	0.941402	0.968433	0.995917	1.02384	1.05218	1.08094	1.11008	1.13959	1.16946	1.19965	1.23015	1.26094	1.29198	1.32326	1.35475	1.38643	1.41825	1.45021	1.48227	1.5144	1.54658	1.57877	1.61095	1.6431	1.67518	1.70716	1.73902	1.77073	1.80227	1.83361	1.86472	1.89559	1.9262	1.9565	1.9865	2.01617
								-70.375	0.806943	0.832921	0.859419	0.886428	0.913942	0.941951	0.970444	0.999408	1.02883	1.05869	1.08898	1.11968	1.15076	1.18221	1.214	1.24611	1.27852	1.31119	1.34411	1.37725	1.41057	1.44405	1.47765	1.51136	1.54513	1.57894	1.61276	1.64655	1.68029	1.71395	1.74749	1.78089	1.81411	1.84714	1.87994	1.91248	1.94475	1.97671	2.00835	2.03965	2.07058
								-70.125	0.794797	0.821928	0.849598	0.877799	0.906524	0.935765	0.965511	0.995749	1.02647	1.05765	1.08927	1.12133	1.15379	1.18663	1.21984	1.25339	1.28724	1.32139	1.35579	1.39041	1.42523	1.46022	1.49534	1.53057	1.56587	1.6012	1.63653	1.67184	1.70708	1.74223	1.77725	1.81211	1.84679	1.88124	1.91545	1.94938	1.983	2.0163	2.04924	2.08181	2.11398
								-69.875	0.777068	0.805118	0.833724	0.86288	0.892582	0.922819	0.953584	0.984864	1.01665	1.04892	1.08166	1.11485	1.14847	1.1825	1.21692	1.2517	1.28682	1.32224	1.35794	1.39388	1.43004	1.46638	1.50286	1.53947	1.57615	1.61287	1.6496	1.68631	1.72296	1.7595	1.79592	1.83217	1.86822	1.90403	1.93959	1.97486	2.0098	2.04439	2.07862	2.11244	2.14585
								-69.625	0.753939	0.782655	0.811944	0.841801	0.872224	0.903204	0.934735	0.966805	0.999404	1.03252	1.06613	1.10022	1.13477	1.16976	1.20516	1.24096	1.27712	1.31361	1.35041	1.38748	1.42479	1.4623	1.49999	1.53781	1.57573	1.6137	1.6517	1.68969	1.72762	1.76546	1.80317	1.84072	1.87807	1.91519	1.95204	1.98859	2.02481	2.06068	2.09616	2.13123	2.16588
								-69.375	0.725679	0.7548	0.784508	0.814802	0.84568	0.877137	0.909168	0.941764	0.974915	1.00861	1.04283	1.07757	1.1128	1.1485	1.18465	1.22123	1.25821	1.29555	1.33324	1.37123	1.4095	1.448	1.48671	1.52557	1.56457	1.60365	1.64277	1.68191	1.721	1.76003	1.79894	1.8377	1.87627	1.91462	1.9527	1.99049	2.02795	2.06506	2.10178	2.1381	2.17398
								-69.125	0.692667	0.721927	0.751787	0.782247	0.813309	0.844972	0.877231	0.910081	0.943515	0.977523	1.01209	1.04721	1.08286	1.11902	1.15567	1.19279	1.23035	1.26832	1.30667	1.34537	1.38439	1.42369	1.46322	1.50296	1.54286	1.58289	1.62299	1.66313	1.70327	1.74336	1.78337	1.82324	1.86295	1.90245	1.94171	1.98068	2.01935	2.05767	2.09562	2.13317	2.17031
								-68.875	0.655378	0.684516	0.714263	0.744623	0.775601	0.807197	0.839412	0.872245	0.905691	0.939743	0.974393	1.00963	1.04544	1.0818	1.11869	1.15611	1.194	1.23236	1.27116	1.31035	1.3499	1.38979	1.42996	1.47039	1.51102	1.55183	1.59275	1.63376	1.6748	1.71584	1.75683	1.79772	1.83847	1.87905	1.91942	1.95953	1.99936	2.03887	2.07804	2.11683	2.15523
								-68.625	0.614395	0.643161	0.67254	0.702541	0.733171	0.764437	0.796343	0.828891	0.862082	0.895912	0.930376	0.965465	1.00117	1.03748	1.07437	1.11182	1.14982	1.18833	1.22733	1.26679	1.30667	1.34694	1.38755	1.42848	1.46966	1.51108	1.55267	1.59439	1.6362	1.67806	1.71991	1.76171	1.80343	1.84501	1.88642	1.92761	1.96856	2.00924	2.0496	2.08963	2.1293
								-68.375	0.570401	0.59856	0.627329	0.656725	0.686759	0.717442	0.748783	0.780791	0.813468	0.846817	0.880837	0.915525	0.950872	0.98687	1.02351	1.06076	1.09861	1.13705	1.17603	1.21553	1.25551	1.29596	1.33681	1.37804	1.4196	1.46145	1.50354	1.54583	1.58827	1.63081	1.67341	1.71602	1.75859	1.80109	1.84346	1.88569	1.92771	1.96951	2.01106	2.05232	2.09329
								-68.125	0.524168	0.551502	0.57944	0.608003	0.637208	0.667072	0.69761	0.728833	0.760753	0.793375	0.826705	0.860744	0.895489	0.930934	0.967071	1.00389	1.04136	1.07948	1.11822	1.15754	1.19742	1.23783	1.27873	1.32007	1.36182	1.40393	1.44635	1.48905	1.53197	1.57506	1.61827	1.66157	1.7049	1.74822	1.79149	1.83467	1.87772	1.92061	1.96332	2.00581	2.04807
								-67.875	0.476535	0.50285	0.529757	0.557281	0.585447	0.614275	0.643788	0.674003	0.704938	0.736604	0.769012	0.802169	0.836079	0.87074	0.906148	0.942295	0.979167	1.01675	1.05502	1.09395	1.13352	1.17368	1.21442	1.25568	1.29743	1.33963	1.38221	1.42516	1.4684	1.5119	1.5556	1.59947	1.64344	1.68749	1.73157	1.77563	1.81964	1.86358	1.9074	1.9511	1.99465
								-67.625	0.428389	0.453518	0.479219	0.505523	0.532461	0.56006	0.588349	0.617353	0.647095	0.677594	0.708867	0.740927	0.773784	0.807443	0.841904	0.877164	0.913215	0.950044	0.987634	1.02596	1.06501	1.10474	1.14512	1.18611	1.22767	1.26977	1.31235	1.35537	1.39878	1.44254	1.48659	1.53089	1.57539	1.62006	1.66484	1.70969	1.7546	1.79951	1.84442	1.88929	1.93412
								-67.375	0.380638	0.404441	0.428788	0.453716	0.479263	0.505465	0.532356	0.559968	0.588333	0.617475	0.64742	0.678187	0.709793	0.742248	0.775559	0.80973	0.844756	0.88063	0.917339	0.954865	0.993187	1.03228	1.07211	1.11264	1.15383	1.19565	1.23804	1.28097	1.32439	1.36825	1.4125	1.45709	1.50199	1.54714	1.59252	1.63807	1.68377	1.72959	1.77551	1.82151	1.86758
								-67.125	0.334186	0.356549	0.37942	0.402845	0.426866	0.451528	0.476872	0.502939	0.529765	0.557386	0.585832	0.615131	0.645307	0.676376	0.708353	0.741247	0.775059	0.809787	0.845423	0.881954	0.919362	0.957624	0.996711	1.03659	1.07723	1.11858	1.16062	1.20328	1.24653	1.29032	1.33461	1.37935	1.42449	1.47	1.51584	1.56197	1.60836	1.655	1.70185	1.7489	1.79616
								-66.875	0.2899	0.310738	0.332041	0.353861	0.376249	0.399256	0.422932	0.447324	0.472478	0.498436	0.525238	0.552917	0.581506	0.611029	0.641507	0.672954	0.705379	0.738785	0.77317	0.808526	0.844838	0.882087	0.920249	0.959294	0.99919	1.0399	1.08139	1.1236	1.16651	1.21006	1.25422	1.29893	1.34416	1.38987	1.43603	1.48259	1.52955	1.57687	1.62455	1.67257	1.72093
								-66.625	0.248597	0.267852	0.287521	0.307664	0.32834	0.349605	0.371518	0.394136	0.41751	0.441692	0.466729	0.492664	0.519534	0.547372	0.576207	0.606058	0.636943	0.668869	0.701839	0.735852	0.770896	0.806958	0.844016	0.882046	0.921018	0.960897	1.00165	1.04323	1.08561	1.12874	1.17258	1.21708	1.26223	1.30797	1.35427	1.40112	1.44848	1.49635	1.54472	1.59358	1.64294
								-66.375	0.211011	0.22865	0.246648	0.265069	0.283979	0.303445	0.323531	0.344301	0.365817	0.388137	0.411317	0.435406	0.460451	0.486491	0.513562	0.541692	0.570902	0.601207	0.632617	0.665133	0.698751	0.733461	0.769246	0.806086	0.843953	0.882819	0.922651	0.963411	1.00507	1.04757	1.0909	1.13501	1.17987	1.22544	1.27171	1.31865	1.36625	1.4145	1.46339	1.51293	1.56315
								-66.125	0.177785	0.193802	0.210115	0.226796	0.243917	0.261552	0.279774	0.298654	0.318261	0.338663	0.35992	0.382093	0.405233	0.429389	0.454601	0.480906	0.50833	0.536896	0.566616	0.597501	0.629548	0.662754	0.697106	0.732588	0.769177	0.806848	0.845571	0.885315	0.926047	0.967734	1.01034	1.05384	1.09821	1.14341	1.18943	1.23626	1.28388	1.3323	1.38153	1.43158	1.48247
								-65.875	0.149462	0.163872	0.178513	0.193461	0.208796	0.224598	0.240948	0.257924	0.275602	0.294057	0.313358	0.333572	0.354757	0.376968	0.400254	0.424656	0.450208	0.476937	0.504863	0.533998	0.564348	0.595913	0.628685	0.662651	0.697794	0.734092	0.771521	0.810054	0.849662	0.890317	0.931993	0.974663	1.01831	1.06291	1.10845	1.15493	1.20235	1.25072	1.30005	1.35038	1.40174
								-65.625	0.126478	0.13932	0.152323	0.165571	0.179149	0.193144	0.207642	0.222729	0.238487	0.254998	0.272339	0.29058	0.30979	0.330027	0.351347	0.373797	0.397416	0.422237	0.448284	0.475575	0.504121	0.533924	0.564982	0.597288	0.630827	0.665583	0.701537	0.738665	0.776945	0.816355	0.856873	0.898482	0.941167	0.984919	1.02973	1.07561	1.12257	1.17063	1.21982	1.27018	1.32175
								-65.375	0.109164	0.120497	0.131921	0.143525	0.1554	0.167638	0.180333	0.193574	0.207452	0.222052	0.237457	0.253746	0.270989	0.289253	0.308598	0.329075	0.350729	0.373596	0.397707	0.423082	0.449737	0.477679	0.50691	0.537425	0.569217	0.602272	0.636575	0.672111	0.708862	0.746812	0.785947	0.826257	0.867735	0.910382	0.954203	0.999215	1.04544	1.09291	1.14167	1.19178	1.24329
								-65.125	0.097754	0.107653	0.117575	0.127614	0.137864	0.148423	0.159389	0.170857	0.182921	0.195673	0.2092	0.223584	0.238902	0.255225	0.272615	0.291128	0.310814	0.331712	0.353855	0.37727	0.401973	0.427977	0.455286	0.483901	0.513817	0.545026	0.577519	0.611284	0.646312	0.682592	0.72012	0.758891	0.798911	0.84019	0.882745	0.926603	0.971802	1.01839	1.06642	1.11597	1.16711
								-64.875	0.0923897	0.100948	0.109464	0.118036	0.126761	0.135742	0.145079	0.154872	0.165218	0.176213	0.187948	0.200508	0.213972	0.228415	0.243902	0.260492	0.278236	0.297179	0.317354	0.33879	0.361507	0.385521	0.410839	0.437465	0.465399	0.494637	0.525175	0.557007	0.59013	0.624541	0.660244	0.697244	0.735558	0.775205	0.816217	0.858634	0.902508	0.947901	0.994889	1.04356	1.09401
								-64.625	0.0931289	0.100453	0.107675	0.114896	0.122217	0.129741	0.137572	0.145813	0.154563	0.16392	0.173976	0.184819	0.196531	0.209186	0.222852	0.23759	0.253451	0.270481	0.288716	0.308186	0.328912	0.350913	0.374197	0.398773	0.424643	0.451808	0.480268	0.510024	0.541079	0.573439	0.607115	0.642125	0.678493	0.716255	0.755454	0.796145	0.838395	0.882286	0.927909	0.975372	1.02479
								-64.375	0.0999554	0.106163	0.112216	0.118218	0.12427	0.130478	0.136947	0.14378	0.151077	0.158938	0.167456	0.176717	0.186804	0.197792	0.209749	0.222734	0.2368	0.251992	0.268345	0.285891	0.304652	0.324645	0.345884	0.368377	0.39213	0.417147	0.443434	0.470998	0.499847	0.529997	0.561467	0.594287	0.628492	0.66413	0.701261	0.739954	0.780295	0.822382	0.866326	0.912254	0.960307
								-64.125	0.112786	0.118002	0.123022	0.127947	0.132881	0.137928	0.143194	0.148782	0.154791	0.16132	0.16846	0.176298	0.184914	0.194381	0.204766	0.216127	0.228514	0.241971	0.256532	0.272228	0.289079	0.307104	0.326317	0.346726	0.368341	0.391169	0.41522	0.440507	0.467045	0.494857	0.523973	0.554432	0.586284	0.61959	0.654423	0.690873	0.729039	0.76904	0.811008	0.85509	0.901449
								-63.875	0.131475	0.135831	0.139958	0.143957	0.147931	0.151984	0.156219	0.160737	0.165636	0.171013	0.176955	0.183547	0.190865	0.198981	0.207955	0.217844	0.228695	0.240547	0.253434	0.267382	0.282411	0.298538	0.315777	0.334137	0.353628	0.374261	0.39605	0.419012	0.443171	0.468555	0.495206	0.523174	0.55252	0.58332	0.615664	0.649657	0.685418	0.723085	0.762811	0.804763	0.849127
								-63.625	0.155821	0.159446	0.162822	0.166049	0.169226	0.172456	0.175838	0.179471	0.18345	0.187865	0.192802	0.198339	0.20455	0.211499	0.219244	0.227834	0.237314	0.247717	0.259073	0.271405	0.284729	0.299061	0.314412	0.330791	0.34821	0.366681	0.386222	0.406854	0.428607	0.451519	0.475639	0.501029	0.527764	0.555932	0.585641	0.617011	0.650181	0.685309	0.722568	0.762147	0.804255
								-63.375	0.185559	0.188581	0.191346	0.193951	0.196493	0.199071	0.201781	0.204715	0.207965	0.211616	0.215746	0.22043	0.225732	0.231713	0.238422	0.245905	0.254196	0.263327	0.273319	0.28419	0.295955	0.308624	0.322206	0.33671	0.352146	0.368528	0.385877	0.404219	0.423588	0.44403	0.465604	0.488383	0.512454	0.537919	0.564901	0.593538	0.623988	0.656427	0.691049	0.728065	0.767706
								-63.125	0.22037	0.222906	0.225192	0.227319	0.229382	0.231474	0.233686	0.236105	0.238816	0.241897	0.245421	0.249453	0.254052	0.259269	0.265146	0.271721	0.279021	0.28707	0.295884	0.305475	0.31585	0.327016	0.338979	0.351746	0.365326	0.379734	0.394991	0.411127	0.428184	0.446213	0.465282	0.485473	0.506886	0.529638	0.553865	0.579723	0.607387	0.637052	0.668932	0.703259	0.740283
								-62.875	0.25987	0.262026	0.263951	0.265732	0.267459	0.269219	0.271097	0.273175	0.275529	0.278229	0.28134	0.284919	0.289016	0.293672	0.298924	0.304796	0.31131	0.318481	0.326316	0.33482	0.343996	0.353844	0.364367	0.375567	0.387453	0.400039	0.413347	0.427412	0.442278	0.458004	0.474665	0.492353	0.511179	0.531273	0.552785	0.575887	0.60077	0.627648	0.656753	0.688337	0.722669
								-62.625	0.303608	0.305473	0.307138	0.308687	0.310203	0.311769	0.313462	0.315355	0.317517	0.320011	0.322891	0.326205	0.329993	0.334288	0.339114	0.344489	0.350423	0.356922	0.363986	0.371611	0.379794	0.388529	0.397812	0.407643	0.418029	0.428983	0.440528	0.452699	0.465545	0.479131	0.493539	0.508869	0.525243	0.542801	0.561709	0.58215	0.604333	0.628487	0.654862	0.683726	0.715368
								-62.375	0.351067	0.352707	0.354192	0.355601	0.357011	0.358498	0.360132	0.361977	0.364095	0.366538	0.36935	0.372571	0.37623	0.380348	0.384941	0.390015	0.395571	0.401605	0.408108	0.415069	0.422474	0.430313	0.438577	0.447262	0.45637	0.465913	0.475915	0.486412	0.497457	0.509117	0.521481	0.534658	0.548777	0.563991	0.580474	0.598425	0.618064	0.639636	0.663405	0.689655	0.71869
								-62.125	0.401656	0.403114	0.404475	0.405812	0.407195	0.408693	0.410368	0.412278	0.414473	0.416996	0.419882	0.42316	0.426849	0.430959	0.435494	0.440452	0.445821	0.45159	0.457738	0.464247	0.471096	0.478267	0.485745	0.493521	0.501595	0.509976	0.518688	0.527767	0.537267	0.547262	0.557843	0.569126	0.581248	0.594369	0.608675	0.624375	0.6417	0.660907	0.682273	0.706094	0.732688
								-61.875	0.454701	0.455996	0.457262	0.458566	0.459973	0.461545	0.463335	0.465392	0.467757	0.470465	0.47354	0.477	0.480854	0.485101	0.489736	0.494743	0.500104	0.505794	0.511786	0.518052	0.524563	0.531295	0.538226	0.545343	0.552642	0.56013	0.567829	0.575776	0.584025	0.592653	0.601755	0.611453	0.621887	0.633227	0.645665	0.659418	0.674728	0.691859	0.711099	0.732755	0.757152
								-61.625	0.50946	0.510585	0.511758	0.513043	0.514498	0.516175	0.518123	0.520381	0.522981	0.525949	0.529299	0.533039	0.537166	0.541672	0.546537	0.55174	0.557249	0.563032	0.569052	0.575272	0.581658	0.588175	0.5948	0.601513	0.608305	0.615182	0.622162	0.629284	0.636603	0.644194	0.652158	0.660617	0.669719	0.679636	0.690567	0.702734	0.716387	0.731795	0.749254	0.769075	0.791591
								-61.375	0.565116	0.566039	0.567097	0.568349	0.569845	0.571633	0.573753	0.576236	0.579107	0.58238	0.586062	0.590149	0.594631	0.599488	0.604693	0.610211	0.616004	0.622031	0.628246	0.634604	0.641063	0.647584	0.654137	0.660697	0.667252	0.673805	0.680373	0.686991	0.693715	0.700623	0.707814	0.715414	0.723571	0.732463	0.74229	0.75328	0.765683	0.779775	0.795851	0.81423	0.835243
								-61.125	0.620781	0.621448	0.622345	0.623525	0.625033	0.626911	0.62919	0.631895	0.635042	0.638638	0.64268	0.647157	0.652047	0.657322	0.662946	0.668877	0.675067	0.681466	0.688022	0.694683	0.7014	0.708129	0.714834	0.721485	0.728069	0.734584	0.741045	0.747487	0.753963	0.760552	0.767352	0.77449	0.782117	0.790407	0.799566	0.809818	0.821417	0.834638	0.849778	0.867152	0.887091
								-60.875	0.675506	0.675847	0.676518	0.677567	0.679036	0.680959	0.683361	0.686261	0.689667	0.693578	0.697984	0.702864	0.70819	0.713925	0.720025	0.726441	0.733116	0.739994	0.747017	0.754127	0.761268	0.768392	0.775458	0.782434	0.789301	0.796056	0.802712	0.809301	0.815877	0.822514	0.829312	0.836396	0.843915	0.852044	0.860985	0.870964	0.882228	0.895053	0.90973	0.92657	0.945901
								-60.625	0.728293	0.728223	0.728589	0.729434	0.730796	0.732703	0.735175	0.738224	0.741852	0.74605	0.750802	0.75608	0.761848	0.768063	0.774673	0.781623	0.788851	0.796295	0.80389	0.811572	0.819284	0.826972	0.834592	0.842109	0.849501	0.856761	0.863903	0.870954	0.877967	0.885016	0.892196	0.899632	0.907469	0.915879	0.925061	0.935235	0.946646	0.959561	0.974266	0.991064	1.01027
								-60.375	0.778103	0.777533	0.777508	0.778068	0.779246	0.781065	0.783542	0.786682	0.79048	0.794924	0.799989	0.805643	0.811843	0.818541	0.825679	0.833196	0.841026	0.849102	0.857354	0.865717	0.874129	0.882532	0.89088	0.899136	0.907276	0.915292	0.923192	0.931006	0.938782	0.94659	0.954526	0.962708	0.971278	0.980405	0.990279	1.00111	1.01315	1.02664	1.04187	1.05912	1.0787
								-60.125	0.823876	0.822716	0.822213	0.822406	0.823321	0.82498	0.827392	0.83056	0.834473	0.839113	0.844452	0.850451	0.857064	0.864237	0.871908	0.880013	0.888481	0.897241	0.906223	0.915358	0.92458	0.933833	0.943066	0.952242	0.961336	0.970336	0.979252	0.988108	0.996952	1.00585	1.0149	1.0242	1.0339	1.04416	1.05516	1.06711	1.08023	1.09478	1.111	1.12918	1.14962
								-59.875	0.864541	0.862711	0.861653	0.861403	0.861984	0.863414	0.865698	0.868834	0.872809	0.8776	0.883173	0.889486	0.89649	0.904127	0.912332	0.921038	0.930173	0.939663	0.949436	0.959422	0.969556	0.979777	0.990038	1.0003	1.01053	1.02073	1.0309	1.04105	1.05125	1.06154	1.07203	1.08281	1.09401	1.1058	1.11833	1.13182	1.14646	1.1625	1.18018	1.19976	1.22151
								-59.625	0.899037	0.896473	0.8948	0.894047	0.894238	0.895385	0.897492	0.900551	0.904546	0.90945	0.915227	0.921833	0.929213	0.937309	0.946053	0.955377	0.965208	0.975471	0.986093	0.997005	1.00814	1.01944	1.03086	1.04236	1.05391	1.06549	1.07712	1.08882	1.10063	1.1126	1.12482	1.1374	1.15045	1.16411	1.17856	1.19397	1.21054	1.22849	1.24804	1.26944	1.29294
								-59.375	0.926316	0.922981	0.920655	0.919367	0.919136	0.919971	0.921873	0.924832	0.928828	0.93383	0.939801	0.946693	0.954451	0.963014	0.972315	0.982284	0.992848	1.00393	1.01547	1.02738	1.03961	1.0521	1.0648	1.07767	1.09069	1.10385	1.11714	1.13059	1.14424	1.15815	1.17239	1.18705	1.20225	1.21812	1.23481	1.25249	1.27135	1.29157	1.31337	1.33697	1.36259
								-59.125	0.945368	0.941257	0.938277	0.936453	0.935802	0.93633	0.938034	0.940901	0.944908	0.950024	0.956206	0.963407	0.97157	0.980633	0.990529	1.00119	1.01254	1.02451	1.03703	1.05003	1.06345	1.07724	1.09134	1.10573	1.12037	1.13526	1.1504	1.16581	1.18152	1.19758	1.21408	1.23108	1.2487	1.26706	1.28629	1.30655	1.328	1.35082	1.37519	1.40131	1.42939
								-58.875	0.955221	0.950371	0.946778	0.944461	0.943436	0.943703	0.945258	0.948084	0.952154	0.957436	0.963886	0.971454	0.980083	0.989711	1.00027	1.0117	1.02391	1.03686	1.05045	1.06464	1.07937	1.09457	1.1102	1.12624	1.14266	1.15945	1.1766	1.19415	1.21211	1.23054	1.2495	1.26907	1.28935	1.31043	1.33245	1.35554	1.37985	1.40553	1.43274	1.46165	1.49244
								-58.625	0.954949	0.949449	0.945332	0.942618	0.941314	0.94142	0.942925	0.94581	0.950046	0.955596	0.962417	0.970455	0.979656	0.989955	1.00129	1.01359	1.02679	1.04082	1.05562	1.07112	1.08727	1.10402	1.12133	1.13917	1.15751	1.17635	1.19569	1.21554	1.23594	1.25692	1.27854	1.30087	1.324	1.34801	1.37303	1.39916	1.42652	1.45527	1.48552	1.51743	1.55114
								-58.375	0.943674	0.937669	0.933181	0.930222	0.928797	0.928899	0.930514	0.933617	0.938178	0.944156	0.951505	0.960173	0.970101	0.981227	0.993489	1.00682	1.02115	1.03643	1.05258	1.06955	1.08728	1.10574	1.12488	1.14468	1.16511	1.18617	1.20785	1.23018	1.25317	1.27687	1.30131	1.32657	1.35272	1.37983	1.40799	1.43732	1.4679	1.49986	1.5333	1.56835	1.60511
								-58.125	0.920576	0.914277	0.909633	0.906651	0.905328	0.905652	0.907602	0.91115	0.916261	0.92289	0.930989	0.940502	0.951373	0.963538	0.976936	0.991502	1.00717	1.02388	1.04158	1.06021	1.07972	1.10007	1.12123	1.14316	1.16586	1.1893	1.21349	1.23846	1.2642	1.29076	1.31818	1.34651	1.3758	1.40613	1.43757	1.4702	1.5041	1.53937	1.57608	1.61434	1.65422
								-57.875	0.884885	0.878573	0.874063	0.871351	0.870428	0.871273	0.873859	0.878151	0.884108	0.891681	0.900819	0.911463	0.923555	0.937033	0.951833	0.967893	0.985152	1.00355	1.02304	1.04356	1.06506	1.08752	1.1109	1.13516	1.16031	1.18632	1.2132	1.24096	1.26961	1.29918	1.3297	1.36121	1.39376	1.4274	1.46219	1.49819	1.53546	1.57407	1.61409	1.65556	1.69856
								-57.625	0.835891	0.829926	0.825916	0.823848	0.823701	0.825446	0.829046	0.834458	0.841634	0.850519	0.861057	0.873188	0.886848	0.901975	0.918505	0.936379	0.955535	0.975917	0.997473	1.02015	1.04392	1.06873	1.09457	1.12139	1.1492	1.17797	1.20772	1.23843	1.27013	1.30284	1.33657	1.37137	1.40725	1.44426	1.48245	1.52184	1.56249	1.60444	1.64772	1.69236	1.73841
								-57.375	0.772947	0.767767	0.764706	0.763737	0.764827	0.767933	0.773007	0.779996	0.788843	0.799486	0.811861	0.825904	0.841548	0.858728	0.877381	0.897444	0.91886	0.941572	0.965532	0.990694	1.01702	1.04447	1.07302	1.10265	1.13334	1.16509	1.19788	1.23172	1.26662	1.30259	1.33964	1.37779	1.41706	1.45748	1.49907	1.54184	1.58583	1.63104	1.6775	1.72521	1.77419
								-57.125	0.695479	0.691604	0.690025	0.690696	0.693566	0.698578	0.70567	0.714776	0.725825	0.738748	0.753473	0.769926	0.788039	0.807741	0.828968	0.851656	0.875748	0.901188	0.927929	0.955927	0.985145	1.01555	1.04711	1.07981	1.11364	1.14857	1.18461	1.22175	1.25999	1.29933	1.33979	1.38136	1.42405	1.46787	1.51283	1.55893	1.60618	1.65456	1.70406	1.75469	1.8064
								-56.875	0.603016	0.601052	0.601571	0.604504	0.609783	0.617329	0.627063	0.638903	0.652764	0.668565	0.686221	0.705653	0.726783	0.749538	0.773848	0.799649	0.826882	0.855493	0.885433	0.91666	0.949138	0.982836	1.01773	1.05379	1.091	1.12935	1.16884	1.20944	1.25116	1.29398	1.33792	1.38295	1.42907	1.47628	1.52456	1.5739	1.62428	1.67568	1.72806	1.78139	1.83562
								-56.625	0.495193	0.495822	0.499134	0.505034	0.513428	0.524215	0.537293	0.55256	0.569915	0.589259	0.610496	0.633536	0.658292	0.684685	0.712639	0.742088	0.772971	0.805232	0.838823	0.873703	0.909835	0.947188	0.985735	1.02545	1.06632	1.10833	1.15146	1.19569	1.24102	1.28743	1.3349	1.38341	1.43296	1.48351	1.53503	1.58749	1.64086	1.69509	1.75013	1.80592	1.8624
								-56.375	0.371804	0.375781	0.382653	0.392297	0.404586	0.41939	0.436582	0.456035	0.477628	0.501243	0.526767	0.554097	0.583137	0.613797	0.645998	0.679667	0.71474	0.751161	0.78888	0.827856	0.868052	0.909436	0.951981	0.995663	1.04046	1.08635	1.13332	1.18135	1.2304	1.28047	1.33153	1.38353	1.43647	1.49028	1.54494	1.60038	1.65656	1.71341	1.77086	1.82884	1.88725
								-56.125	0.232837	0.240978	0.252241	0.266465	0.283487	0.303144	0.325276	0.349729	0.376355	0.405014	0.435575	0.467919	0.501937	0.537528	0.574605	0.61309	0.652916	0.694023	0.73636	0.779886	0.824561	0.870355	0.917239	0.965187	1.01417	1.06418	1.11517	1.16713	1.22002	1.27382	1.32848	1.38397	1.44024	1.49723	1.55489	1.61314	1.67193	1.73116	1.79075	1.85061	1.91063
								-55.875	0.0785265	0.091693	0.108223	0.127909	0.150547	0.175933	0.203872	0.234174	0.266662	0.301171	0.337547	0.375652	0.415361	0.456563	0.49916	0.543068	0.588215	0.634537	0.681983	0.730508	0.780074	0.830648	0.882201	0.934703	0.988129	1.04245	1.09764	1.15366	1.21047	1.26804	1.32632	1.38525	1.44477	1.50482	1.56533	1.6262	1.68737	1.74872	1.81015	1.87157	1.93285
								-55.625	-0.0905983	-0.071517	-0.0488191	-0.0227632	0.00639638	0.03841	0.0730387	0.110056	0.14925	0.190424	0.233401	0.278018	0.324135	0.371625	0.420382	0.470312	0.521338	0.573392	0.626421	0.680379	0.735227	0.79093	0.847459	0.904782	0.962871	1.02169	1.08121	1.14139	1.20219	1.26355	1.32542	1.38773	1.45041	1.51338	1.57656	1.63984	1.70314	1.76633	1.82931	1.89196	1.95414
								-55.375	-0.27364	-0.247753	-0.217985	-0.184654	-0.14807	-0.108535	-0.0663376	-0.0217472	0.0249841	0.0736263	0.123972	0.175836	0.229055	0.283491	0.339021	0.395545	0.452979	0.511252	0.570307	0.630098	0.690585	0.751732	0.813508	0.875882	0.938822	1.00229	1.06625	1.13066	1.19546	1.2606	1.32601	1.39161	1.45732	1.52306	1.58871	1.65418	1.71935	1.7841	1.84831	1.91184	1.97457
								-55.125	-0.469298	-0.435742	-0.39803	-0.356547	-0.311667	-0.263751	-0.213141	-0.160157	-0.105095	-0.0482221	0.0102208	0.0700216	0.130996	0.192986	0.255858	0.319501	0.383825	0.448755	0.514231	0.580206	0.64664	0.713497	0.780746	0.848355	0.916289	0.984511	1.05298	1.12164	1.19044	1.25931	1.32817	1.39695	1.46554	1.53385	1.60176	1.66917	1.73594	1.80195	1.86707	1.93116	1.99407
								-54.875	-0.67582	-0.633788	-0.587319	-0.53687	-0.482886	-0.425793	-0.365995	-0.303864	-0.239745	-0.173948	-0.106749	-0.0383895	0.0309215	0.101007	0.17172	0.242939	0.314567	0.386524	0.45875	0.531197	0.603823	0.676595	0.749482	0.822451	0.895468	0.968493	1.04148	1.11437	1.18711	1.25963	1.33183	1.40362	1.47492	1.5456	1.61554	1.68463	1.75273	1.8197	1.88542	1.94972	2.01248
								-54.625	-0.890941	-0.839722	-0.783778	-0.723647	-0.65985	-0.592886	-0.523222	-0.451292	-0.377492	-0.302176	-0.225661	-0.148219	-0.0700851	0.00854331	0.087504	0.166665	0.245922	0.325193	0.404414	0.483538	0.562525	0.641342	0.71996	0.798348	0.876471	0.954289	1.03175	1.10881	1.18539	1.26141	1.33679	1.41143	1.48522	1.55804	1.62976	1.70026	1.7694	1.83704	1.90304	1.96724	2.02952
								-54.375	-1.11192	-1.05093	-0.98492	-0.914524	-0.84034	-0.762943	-0.682872	-0.600623	-0.516647	-0.431348	-0.345082	-0.258158	-0.170836	-0.0833354	0.00416612	0.0915257	0.178632	0.265399	0.351763	0.437677	0.523102	0.60801	0.692372	0.776159	0.85934	0.941875	1.02371	1.1048	1.18507	1.26442	1.34279	1.42005	1.49609	1.5708	1.64404	1.71568	1.78557	1.85357	1.91954	1.98335	2.04484
								-54.125	-1.33554	-1.26435	-1.18786	-1.10678	-1.0218	-0.933578	-0.842723	-0.749797	-0.655312	-0.559722	-0.463426	-0.366767	-0.270035	-0.17347	-0.0772679	0.0184191	0.113473	0.207803	0.301347	0.394057	0.485899	0.576848	0.666878	0.755964	0.844078	0.931181	1.01723	1.10215	1.1859	1.26837	1.34947	1.4291	1.50714	1.58346	1.65794	1.73042	1.80077	1.86885	1.93451	1.99762	2.05805
								-53.875	-1.55812	-1.47651	-1.38931	-1.29733	-1.20135	-1.1021	-1.00028	-0.896519	-0.79138	-0.685373	-0.578943	-0.472469	-0.366269	-0.260607	-0.155694	-0.0516946	0.0512674	0.153099	0.253737	0.353136	0.451266	0.548104	0.643632	0.737829	0.830669	0.922118	1.01213	1.10065	1.18761	1.27292	1.35648	1.4382	1.51794	1.59558	1.67099	1.74402	1.81455	1.88241	1.94748	2.00963	2.06874
								-53.625	-1.77567	-1.68362	-1.5857	-1.48283	-1.37586	-1.26562	-1.15288	-1.03832	-0.922591	-0.806246	-0.689774	-0.573592	-0.458047	-0.343426	-0.229956	-0.117811	-0.00712495	0.102009	0.209527	0.315387	0.419562	0.522036	0.622794	0.721823	0.819101	0.914598	1.00827	1.10007	1.18993	1.27776	1.36347	1.44694	1.52807	1.60672	1.68276	1.75604	1.82644	1.89382	1.95804	2.01898	2.07653
								-53.375	-1.98388	-1.88163	-1.77325	-1.65973	-1.54204	-1.42107	-1.29767	-1.17261	-1.04658	-0.920194	-0.793982	-0.668398	-0.543821	-0.420558	-0.298854	-0.178895	-0.0608183	0.0552779	0.16933	0.2813	0.391165	0.498915	0.60454	0.708034	0.80938	0.908556	1.00553	1.10024	1.19263	1.28261	1.3701	1.45499	1.53716	1.61649	1.69284	1.76607	1.83607	1.90268	1.9658	2.0253	2.08109
								-53.125	-2.17837	-2.0664	-1.94805	-1.82439	-1.69649	-1.56532	-1.43179	-1.29675	-1.16094	-1.02503	-0.889596	-0.755124	-0.622022	-0.49062	-0.361179	-0.233896	-0.108916	0.0136608	0.133772	0.25138	0.366469	0.479032	0.589068	0.696575	0.801545	0.90396	1.00379	1.10099	1.1955	1.28724	1.37613	1.46205	1.54491	1.62457	1.7009	1.77378	1.84308	1.90868	1.97046	2.02832	2.08217
								-52.875	-2.35479	-2.23384	-2.10626	-1.97324	-1.83589	-1.69529	-1.55241	-1.40815	-1.26332	-1.11863	-0.974701	-0.832055	-0.691127	-0.552268	-0.415755	-0.281798	-0.150546	-0.0221037	0.103466	0.226128	0.345869	0.46269	0.576594	0.687587	0.795666	0.900821	1.00303	1.10224	1.19842	1.29148	1.38135	1.46791	1.55107	1.63071	1.7067	1.77893	1.84727	1.9116	1.97183	2.02785	2.07961
								-52.625	-2.50897	-2.38001	-2.24421	-2.10284	-1.95707	-1.80805	-1.65682	-1.50435	-1.35147	-1.19897	-1.04748	-0.897569	-0.749696	-0.604234	-0.461474	-0.321637	-0.184882	-0.0513153	0.0789975	0.206024	0.329754	0.45019	0.567344	0.681226	0.79184	0.899182	1.00323	1.10396	1.20132	1.29524	1.38565	1.47244	1.55553	1.63479	1.71011	1.78138	1.84848	1.91132	1.96979	2.02382	2.07335
								-52.375	-2.63714	-2.50139	-2.35861	-2.21012	-2.05718	-1.90099	-1.74264	-1.58315	-1.42342	-1.26425	-1.10632	-0.95023	-0.796457	-0.645396	-0.497355	-0.352566	-0.211195	-0.0733546	0.0608883	0.191501	0.318474	0.441815	0.561537	0.677658	0.790186	0.899123	1.00446	1.10616	1.20419	1.29849	1.38899	1.4756	1.55822	1.63675	1.71108	1.7811	1.84672	1.90784	1.96437	2.01625	2.06345
								-52.125	-2.73606	-2.59492	-2.44658	-2.29242	-2.13376	-1.97183	-1.80779	-1.64268	-1.47746	-1.31294	-1.14986	-0.988821	-0.830335	-0.674814	-0.522579	-0.373876	-0.228878	-0.087705	0.0495725	0.18292	0.312328	0.437804	0.559367	0.677034	0.79082	0.900731	1.00676	1.10889	1.20707	1.30127	1.39141	1.47741	1.55918	1.63663	1.70966	1.77816	1.84206	1.90125	1.95568	2.0053	2.05007
								-51.875	-2.80321	-2.65824	-2.50594	-2.34772	-2.18494	-2.01887	-1.85071	-1.68153	-1.51231	-1.34391	-1.17708	-1.01245	-0.850546	-0.691804	-0.536556	-0.38506	-0.2375	-0.0940024	0.0453557	0.180536	0.311526	0.438334	0.560977	0.679475	0.793846	0.904098	1.01023	1.11222	1.21005	1.30365	1.39299	1.47797	1.55852	1.63456	1.70599	1.77272	1.83466	1.89176	1.94394	1.99118	2.03346
								-51.625	-2.83691	-2.68978	-2.53522	-2.37466	-2.20947	-2.04097	-1.87037	-1.69877	-1.52716	-1.35643	-1.18735	-1.02057	-0.856623	-0.695968	-0.53895	-0.385839	-0.236829	-0.0920575	0.048392	0.184474	0.316172	0.44349	0.566443	0.68505	0.799328	0.909289	1.01493	1.11624	1.2132	1.30575	1.39385	1.47743	1.55641	1.63072	1.70027	1.76499	1.82479	1.87962	1.92944	1.97422	2.01396
								-51.375	-2.83638	-2.68884	-2.53378	-2.37265	-2.20685	-2.03769	-1.86639	-1.69407	-1.52173	-1.35028	-1.18049	-1.01303	-0.848464	-0.687238	-0.529722	-0.376196	-0.226868	-0.0818856	0.0586573	0.194706	0.326237	0.453247	0.575746	0.693751	0.807276	0.91633	1.02092	1.12102	1.21662	1.30767	1.39413	1.47595	1.55303	1.62533	1.69276	1.75524	1.81273	1.86517	1.91252	1.95478	1.99195
								-51.125	-2.80184	-2.65562	-2.50184	-2.34194	-2.17732	-2.00927	-1.83902	-1.6677	-1.4963	-1.32574	-1.15679	-0.990142	-0.826352	-0.665894	-0.509144	-0.356395	-0.207869	-0.0637247	0.0759307	0.211031	0.341542	0.467451	0.588761	0.70548	0.817619	0.925185	1.02818	1.12658	1.22037	1.30952	1.39398	1.47369	1.54859	1.61862	1.68371	1.74379	1.79882	1.84875	1.89357	1.93327	1.96787
								-50.875	-2.73453	-2.59132	-2.44055	-2.28362	-2.12191	-1.95671	-1.78922	-1.62056	-1.45172	-1.28362	-1.11702	-0.952614	-0.790975	-0.632581	-0.477819	-0.326996	-0.180348	-0.0380467	0.0997845	0.233066	0.361749	0.48581	0.60524	0.720037	0.830206	0.935745	1.03665	1.13291	1.22449	1.31137	1.39349	1.47082	1.54328	1.61083	1.6734	1.73093	1.78339	1.83074	1.87297	1.91009	1.94214
								-50.625	-2.63663	-2.49802	-2.35188	-2.19956	-2.04242	-1.88169	-1.71858	-1.55416	-1.38942	-1.22524	-1.06241	-0.901608	-0.743407	-0.588294	-0.436667	-0.288845	-0.145078	-0.00555527	0.129584	0.260243	0.386358	0.507888	0.62481	0.737111	0.844784	0.947819	1.0462	1.13992	1.22894	1.31323	1.39275	1.46745	1.53727	1.60217	1.66208	1.71696	1.76677	1.81149	1.85111	1.88566	1.91519
								-50.375	-2.51126	-2.37869	-2.23864	-2.09243	-1.94135	-1.78659	-1.62932	-1.47057	-1.31132	-1.15243	-0.99466	-0.838691	-0.685098	-0.534371	-0.386915	-0.243064	-0.103082	0.0328246	0.164497	0.29182	0.41471	0.533108	0.646975	0.756281	0.861006	0.961129	1.05663	1.14748	1.23365	1.3151	1.3918	1.46368	1.5307	1.59281	1.64996	1.70212	1.74924	1.79131	1.82834	1.86036	1.88742
								-50.125	-2.3623	-2.23702	-2.10435	-1.96555	-1.82183	-1.67435	-1.5242	-1.37239	-1.21985	-1.06742	-0.915844	-0.765788	-0.617824	-0.472443	-0.33006	-0.191019	-0.0556012	0.0759685	0.203512	0.326892	0.446003	0.560766	0.671122	0.777022	0.878431	0.975313	1.06764	1.15536	1.23846	1.31688	1.39059	1.45952	1.52364	1.58289	1.63723	1.68662	1.73105	1.77049	1.80496	1.8345	1.85917
								-49.875	-2.19429	-2.07732	-1.9531	-1.82278	-1.68752	-1.54839	-1.40644	-1.26261	-1.1178	-0.972812	-0.828372	-0.685123	-0.543633	-0.404393	-0.267824	-0.134281	-0.00406235	0.122588	0.245469	0.364421	0.479315	0.590049	0.696541	0.798722	0.896537	0.989935	1.07887	1.1633	1.24317	1.31843	1.38905	1.45496	1.51612	1.57248	1.624	1.67064	1.7124	1.74926	1.78124	1.80838	1.83075
								-49.625	-2.01227	-1.9044	-1.78943	-1.66843	-1.54246	-1.41253	-1.2796	-1.14457	-1.00828	-0.871494	-0.734913	-0.599161	-0.464794	-0.332301	-0.202109	-0.0745841	0.0499599	0.171257	0.289086	0.40326	0.513625	0.620053	0.722439	0.820691	0.914733	1.00449	1.08992	1.17094	1.2475	1.31956	1.38704	1.44991	1.50811	1.5616	1.61033	1.65428	1.69343	1.72778	1.75736	1.78221	1.8024
								-49.375	-1.82157	-1.72332	-1.61815	-1.50704	-1.39094	-1.27078	-1.14745	-1.02179	-0.894563	-0.76651	-0.63829	-0.510506	-0.383703	-0.258365	-0.134924	-0.0137568	0.104806	0.220478	0.333012	0.442197	0.547852	0.649823	0.747975	0.842195	0.932383	1.01845	1.10032	1.17791	1.25117	1.32002	1.3844	1.44426	1.49956	1.55023	1.59625	1.63759	1.67423	1.70619	1.73347	1.75615	1.77428
								-49.125	-1.62761	-1.53926	-1.44419	-1.34327	-1.23736	-1.12729	-1.01388	-0.897882	-0.780026	-0.660987	-0.541393	-0.421826	-0.302812	-0.184833	-0.0683224	0.0463302	0.158778	0.268714	0.375866	0.479996	0.580893	0.678376	0.772284	0.862475	0.948828	1.03123	1.10959	1.18381	1.25382	1.31954	1.38091	1.43786	1.49034	1.53831	1.58173	1.62057	1.65484	1.68452	1.70965	1.7303	1.74652
								-48.875	-1.43574	-1.35732	-1.27239	-1.18171	-1.08604	-0.986128	-0.882691	-0.776423	-0.667986	-0.558008	-0.447079	-0.335753	-0.224543	-0.113924	-0.00433359	0.103829	0.2102	0.31445	0.416281	0.515428	0.61165	0.704737	0.794499	0.88077	0.9634	1.04226	1.11723	1.18821	1.2551	1.31783	1.37631	1.43049	1.48031	1.52572	1.56669	1.60319	1.63522	1.66279	1.68593	1.7047	1.71917
								-48.625	-1.25108	-1.18236	-1.10737	-1.02673	-0.941126	-0.851183	-0.757541	-0.660822	-0.561625	-0.460526	-0.358078	-0.254808	-0.151213	-0.0477625	0.0551036	0.156974	0.257469	0.356235	0.45295	0.547319	0.639072	0.727969	0.813791	0.896343	0.975453	1.05097	1.12275	1.19067	1.25465	1.31457	1.37036	1.42195	1.46928	1.51232	1.55101	1.58535	1.61533	1.64097	1.66228	1.67935	1.69224
								-48.375	-1.0783	-1.01887	-0.953389	-0.882391	-0.806426	-0.726043	-0.641794	-0.554224	-0.46387	-0.37126	-0.276907	-0.181311	-0.0849552	0.0116971	0.108202	0.204139	0.299107	0.392732	0.484665	0.574582	0.662183	0.747198	0.829379	0.908502	0.984372	1.05681	1.12566	1.1908	1.25209	1.30944	1.36277	1.412	1.45707	1.49794	1.53457	1.56695	1.59507	1.61896	1.63865	1.65419	1.66569
								-48.125	-0.921518	-0.870774	-0.8142	-0.752226	-0.685298	-0.613872	-0.538415	-0.459401	-0.377305	-0.292606	-0.205783	-0.117308	-0.0276511	0.0627296	0.153386	0.243884	0.333806	0.422754	0.510352	0.596246	0.680109	0.761637	0.840555	0.916613	0.989589	1.05928	1.12553	1.18816	1.24707	1.30213	1.35326	1.40038	1.44343	1.48237	1.51717	1.54781	1.57429	1.59665	1.61491	1.62914	1.63943
								-47.875	-0.784208	-0.74139	-0.692958	-0.639236	-0.580572	-0.517331	-0.4499	-0.378684	-0.3041	-0.226581	-0.14657	-0.0645187	0.0191187	0.103885	0.189327	0.274998	0.360462	0.445296	0.529097	0.611483	0.692096	0.770603	0.8467	0.920112	0.990591	1.05792	1.12191	1.18239	1.23923	1.29231	1.34153	1.38682	1.42812	1.46539	1.4986	1.52774	1.55283	1.57387	1.59092	1.60405	1.61334
								-47.625	-0.66909	-0.633319	-0.592137	-0.545766	-0.49446	-0.438501	-0.3782	-0.313894	-0.245949	-0.174755	-0.100722	-0.0242821	0.0541205	0.13403	0.214987	0.296529	0.378201	0.459557	0.540166	0.619618	0.697524	0.773524	0.847286	0.918508	0.986924	1.05229	1.11441	1.17311	1.22822	1.27965	1.32728	1.37104	1.41087	1.44674	1.47862	1.50652	1.53044	1.55042	1.56649	1.57874	1.58725
								-47.375	-0.578124	-0.548433	-0.513513	-0.473496	-0.428547	-0.378868	-0.3247	-0.266323	-0.204051	-0.138236	-0.0692628	0.00245608	0.0764834	0.152363	0.229625	0.307793	0.386392	0.464951	0.543013	0.620138	0.695911	0.769943	0.841877	0.911388	0.978187	1.04202	1.10267	1.15995	1.2137	1.2638	1.31016	1.35269	1.39135	1.42611	1.45694	1.48386	1.50688	1.52603	1.54137	1.55298	1.56094
								-47.125	-0.512458	-0.487821	-0.458118	-0.423394	-0.383735	-0.339272	-0.290183	-0.236692	-0.179072	-0.117641	-0.05276	0.0151717	0.0857217	0.15843	0.232817	0.30839	0.384653	0.461111	0.53728	0.612695	0.686912	0.759518	0.83013	0.898404	0.964033	1.02675	1.08632	1.14255	1.19529	1.24441	1.28981	1.33143	1.36922	1.40315	1.43321	1.45942	1.48181	1.5004	1.51527	1.52649	1.53416
								-46.875	-0.472477	-0.451838	-0.426273	-0.395752	-0.360287	-0.319947	-0.274853	-0.225183	-0.171172	-0.113111	-0.0513424	0.0137449	0.0817196	0.152116	0.224443	0.298192	0.372844	0.447882	0.522796	0.597096	0.670313	0.742011	0.811786	0.879275	0.944157	1.00615	1.06502	1.12057	1.17263	1.22109	1.26585	1.30685	1.34406	1.37745	1.40703	1.43282	1.45485	1.47316	1.48783	1.49894	1.50658
								-46.625	-0.457835	-0.440134	-0.417627	-0.390213	-0.357847	-0.320537	-0.27836	-0.231453	-0.180022	-0.124334	-0.0647182	-0.00155754	0.0647153	0.133627	0.204674	0.277329	0.351054	0.425308	0.499559	0.573294	0.646021	0.717284	0.786661	0.853775	0.918293	0.979926	1.03843	1.09362	1.14532	1.19341	1.23783	1.27851	1.31542	1.34856	1.37794	1.40359	1.42555	1.44388	1.45863	1.46991	1.47781
								-46.375	-0.467532	-0.451728	-0.431217	-0.405841	-0.3755	-0.34016	-0.299856	-0.254693	-0.204854	-0.150588	-0.0922168	-0.0301203	0.0352649	0.103457	0.173936	0.246161	0.319572	0.39361	0.46772	0.541368	0.614046	0.685279	0.754633	0.82172	0.886199	0.947778	1.00622	1.06132	1.11293	1.16094	1.20528	1.2459	1.2828	1.31596	1.34542	1.37122	1.3934	1.41203	1.42718	1.43893	1.44739
								-46.125	-0.499999	-0.485087	-0.465551	-0.441187	-0.411851	-0.377472	-0.338055	-0.293681	-0.244515	-0.190796	-0.132838	-0.0710259	-0.00579988	0.0623467	0.132882	0.205247	0.278865	0.353158	0.427555	0.501506	0.574485	0.646009	0.715632	0.782962	0.847655	0.909421	0.96802	1.02327	1.07502	1.12317	1.16767	1.20848	1.2456	1.27906	1.30887	1.3351	1.3578	1.37703	1.39288	1.40543	1.41478
								-45.875	-0.553198	-0.538226	-0.518703	-0.494387	-0.465104	-0.430753	-0.391318	-0.346864	-0.297542	-0.243588	-0.185316	-0.123111	-0.0574236	0.0112432	0.0823448	0.155307	0.22954	0.304449	0.37945	0.453982	0.52751	0.599542	0.669632	0.737384	0.802459	0.864572	0.923495	0.979048	1.0311	1.07958	1.12443	1.16564	1.20322	1.2372	1.26763	1.29456	1.31807	1.33822	1.35509	1.36877	1.37934
								-45.625	-0.624731	-0.608813	-0.588413	-0.563261	-0.533161	-0.497996	-0.457734	-0.412432	-0.362236	-0.30738	-0.24818	-0.185029	-0.118383	-0.0487569	0.0232935	0.0971826	0.172309	0.248068	0.323868	0.399139	0.473345	0.545993	0.616637	0.68489	0.750421	0.812957	0.872282	0.928234	0.980704	1.02963	1.07497	1.11674	1.15496	1.18969	1.22097	1.24887	1.27348	1.29484	1.31306	1.32819	1.34033
								-45.375	-0.711954	-0.694281	-0.672195	-0.645412	-0.613724	-0.577005	-0.535217	-0.488415	-0.436746	-0.380445	-0.319835	-0.255314	-0.187349	-0.116461	-0.0432167	0.0317911	0.107954	0.184663	0.261322	0.337363	0.412252	0.485503	0.556678	0.625404	0.691363	0.754302	0.814022	0.870386	0.923302	0.972727	1.01865	1.0611	1.10012	1.13577	1.16811	1.19722	1.22318	1.24606	1.26592	1.28284	1.2969
								-45.125	-0.812089	-0.791936	-0.767447	-0.738336	-0.704393	-0.665492	-0.621596	-0.572765	-0.51915	-0.460994	-0.398626	-0.332452	-0.262946	-0.190636	-0.116094	-0.0399161	0.0372875	0.114908	0.192355	0.269066	0.344517	0.418236	0.489803	0.558862	0.62512	0.688345	0.748365	0.805066	0.858386	0.908304	0.954838	0.998026	1.03793	1.07464	1.10821	1.13874	1.16629	1.19093	1.21273	1.23175	1.24805
								-44.875	-0.922306	-0.899038	-0.871528	-0.839496	-0.802741	-0.761145	-0.714682	-0.66342	-0.607518	-0.547231	-0.482895	-0.414923	-0.343795	-0.270043	-0.194239	-0.116979	-0.0388691	0.039491	0.117521	0.194673	0.270442	0.344377	0.416081	0.485227	0.551549	0.614845	0.674976	0.731857	0.785456	0.835781	0.882874	0.926796	0.967632	1.00547	1.04039	1.07248	1.10182	1.12846	1.15246	1.17385	1.19269
								-44.625	-1.03984	-1.01292	-0.981871	-0.946435	-0.906426	-0.861742	-0.812374	-0.758404	-0.700005	-0.637443	-0.571061	-0.501281	-0.428584	-0.353504	-0.276609	-0.198487	-0.119733	-0.0409332	0.0373515	0.114597	0.190322	0.264107	0.335587	0.404467	0.470517	0.533575	0.593535	0.650349	0.704019	0.754583	0.802112	0.84669	0.888419	0.927401	0.963727	0.997483	1.02874	1.05754	1.08393	1.10793	1.12956
								-44.375	-1.16206	-1.13105	-1.09605	-1.05684	-1.01324	-0.965198	-0.912709	-0.855879	-0.794897	-0.73004	-0.661663	-0.590191	-0.516105	-0.439935	-0.362241	-0.283597	-0.204581	-0.125756	-0.0476561	0.0292238	0.104439	0.177604	0.248395	0.316559	0.38191	0.444325	0.503743	0.560156	0.613601	0.664153	0.711911	0.756984	0.799493	0.839552	0.877257	0.912695	0.945926	0.976988	1.0059	1.03266	1.05726
								-44.125	-1.28652	-1.25108	-1.21183	-1.16858	-1.12119	-1.06962	-1.01391	-0.954187	-0.890654	-0.823603	-0.753397	-0.680462	-0.605279	-0.528369	-0.450276	-0.371556	-0.292762	-0.214426	-0.13705	-0.0610884	0.0130546	0.0850398	0.15459	0.221501	0.285635	0.346918	0.405336	0.460925	0.513764	0.563964	0.611656	0.656974	0.700058	0.741032	0.78	0.817043	0.852216	0.885538	0.917007	0.946598	0.974266
								-43.875	-1.41101	-1.37092	-1.32723	-1.27978	-1.22849	-1.17336	-1.11444	-1.0519	-0.985958	-0.916918	-0.845152	-0.771088	-0.695199	-0.617991	-0.539991	-0.46173	-0.383727	-0.306479	-0.230445	-0.156034	-0.0836013	-0.0134331	0.0542473	0.11929	0.181612	0.241194	0.298072	0.352332	0.404096	0.453514	0.500751	0.545965	0.589317	0.630943	0.67095	0.709416	0.746384	0.781857	0.815811	0.84819	0.878919
								-43.625	-1.53358	-1.48873	-1.44051	-1.38884	-1.33366	-1.27502	-1.21302	-1.14783	-1.07972	-1.009	-0.936031	-0.861255	-0.78513	-0.708148	-0.630808	-0.553609	-0.477035	-0.401537	-0.327527	-0.25536	-0.185336	-0.117684	-0.0525652	0.0099298	0.0697781	0.127018	0.181742	0.234087	0.284221	0.332336	0.378631	0.423291	0.466498	0.508397	0.549101	0.588683	0.627175	0.664564	0.7008	0.7358	0.769458
								-43.375	-1.65257	-1.60295	-1.55025	-1.49441	-1.43546	-1.37348	-1.30861	-1.24106	-1.17111	-1.09908	-1.02535	-0.950356	-0.874535	-0.79836	-0.722301	-0.646822	-0.572361	-0.499322	-0.428061	-0.358877	-0.292006	-0.227613	-0.165796	-0.106579	-0.0499231	0.00427348	0.0561604	0.105929	0.153797	0.199997	0.244765	0.288315	0.330847	0.372521	0.413451	0.453711	0.493319	0.532247	0.570422	0.607736	0.644051
								-43.125	-1.76658	-1.71231	-1.65526	-1.59545	-1.53295	-1.46789	-1.40046	-1.33091	-1.25952	-1.18664	-1.11266	-1.03799	-0.963057	-0.888315	-0.814199	-0.74113	-0.669499	-0.599655	-0.531896	-0.466457	-0.403509	-0.343149	-0.285407	-0.230239	-0.177537	-0.127136	-0.078828	-0.0323644	0.012523	0.0561108	0.0986703	0.140446	0.181658	0.222482	0.263037	0.303394	0.343566	0.383509	0.423131	0.4623	0.500854
								-42.875	-1.87448	-1.8158	-1.75466	-1.69116	-1.62543	-1.55765	-1.48806	-1.41694	-1.34459	-1.27138	-1.19769	-1.12393	-1.05052	-0.977866	-0.906376	-0.836425	-0.768352	-0.702451	-0.638956	-0.578036	-0.519794	-0.464255	-0.411379	-0.361051	-0.313097	-0.267286	-0.223346	-0.180974	-0.139851	-0.099655	-0.0600772	-0.0208429	0.0182918	0.0575167	0.0969606	0.136696	0.176732	0.217014	0.257437	0.297852	0.338076
								-42.625	-1.9754	-1.91264	-1.84778	-1.78098	-1.71244	-1.64239	-1.57112	-1.49893	-1.42616	-1.35318	-1.28038	-1.20816	-1.1369	-1.06701	-0.998838	-0.932716	-0.868931	-0.807717	-0.749243	-0.693611	-0.640853	-0.590923	-0.543709	-0.499027	-0.456632	-0.416229	-0.377485	-0.340041	-0.303524	-0.26757	-0.231831	-0.196	-0.159808	-0.123047	-0.0855768	-0.047317	-0.00825832	0.0315428	0.0719744	0.112877	0.154057
								-42.375	-2.06861	-2.00224	-1.93414	-1.86453	-1.79369	-1.72191	-1.6495	-1.57681	-1.50421	-1.43207	-1.36078	-1.29074	-1.22231	-1.15585	-1.09168	-1.03009	-0.971308	-0.915507	-0.862792	-0.813197	-0.766684	-0.723137	-0.682372	-0.644135	-0.608115	-0.573952	-0.541253	-0.509603	-0.47858	-0.447775	-0.416799	-0.385314	-0.353023	-0.319696	-0.285174	-0.249365	-0.212252	-0.173884	-0.134372	-0.0938739	-0.0525844
								-42.125	-2.15362	-2.08421	-2.01345	-1.94163	-1.86909	-1.79618	-1.72325	-1.65069	-1.57888	-1.50822	-1.4391	-1.37189	-1.30694	-1.24458	-1.1851	-1.12872	-1.07563	-1.02594	-0.979697	-0.936858	-0.897322	-0.860903	-0.82735	-0.796341	-0.7675	-0.740407	-0.71461	-0.689639	-0.665026	-0.640315	-0.61508	-0.588946	-0.561586	-0.532743	-0.502236	-0.469954	-0.43586	-0.399989	-0.362436	-0.323348	-0.282905
								-41.875	-2.23004	-2.15828	-2.08554	-2.01219	-1.93863	-1.86526	-1.79249	-1.72073	-1.65039	-1.58188	-1.51558	-1.45187	-1.39106	-1.33346	-1.27932	-1.22881	-1.18208	-1.13916	-1.10005	-1.06465	-1.03278	-1.00419	-0.978579	-0.955548	-0.934665	-0.915451	-0.897399	-0.879991	-0.862709	-0.845055	-0.826562	-0.80682	-0.785467	-0.762216	-0.736855	-0.709243	-0.679318	-0.647085	-0.612614	-0.576022	-0.537464
								-41.625	-2.29761	-2.22427	-2.15032	-2.0762	-2.00238	-1.9293	-1.85742	-1.78718	-1.71901	-1.65334	-1.59054	-1.53098	-1.47497	-1.42276	-1.37458	-1.33057	-1.2908	-1.25528	-1.22392	-1.19658	-1.17302	-1.15292	-1.13593	-1.12158	-1.10939	-1.09882	-1.08933	-1.08034	-1.07129	-1.06164	-1.05089	-1.03859	-1.02433	-1.0078	-0.988742	-0.966978	-0.942407	-0.914996	-0.88477	-0.851804	-0.816211
								-41.375	-2.3561	-2.28205	-2.20775	-2.13371	-2.06044	-1.98845	-1.91823	-1.85026	-1.785	-1.72287	-1.66425	-1.6095	-1.55891	-1.51272	-1.4711	-1.43416	-1.40193	-1.37436	-1.35133	-1.33261	-1.31793	-1.30692	-1.29915	-1.29412	-1.2913	-1.2901	-1.28992	-1.29015	-1.29019	-1.28946	-1.28742	-1.28357	-1.27747	-1.26876	-1.25714	-1.24239	-1.22435	-1.20294	-1.17812	-1.1499	-1.11835
								-41.125	-2.40537	-2.33154	-2.25781	-2.18474	-2.1129	-2.04285	-1.97511	-1.9102	-1.84858	-1.7907	-1.73694	-1.68765	-1.6431	-1.6035	-1.56901	-1.53968	-1.51551	-1.49641	-1.48219	-1.4726	-1.46731	-1.4659	-1.46789	-1.47274	-1.47987	-1.48866	-1.49847	-1.50865	-1.51856	-1.52758	-1.53513	-1.54067	-1.54373	-1.54388	-1.54078	-1.53414	-1.52375	-1.50945	-1.49114	-1.46875	-1.44227
								-40.875	-2.44527	-2.37266	-2.30047	-2.22933	-2.15984	-2.0926	-2.02819	-1.96713	-1.90992	-1.85701	-1.80878	-1.76557	-1.72765	-1.6952	-1.66834	-1.64712	-1.63147	-1.62127	-1.6163	-1.61626	-1.62077	-1.62938	-1.64157	-1.65677	-1.67434	-1.69365	-1.71402	-1.73476	-1.7552	-1.77469	-1.7926	-1.80836	-1.82144	-1.83138	-1.83775	-1.84021	-1.83847	-1.83229	-1.82147	-1.80588	-1.78538
								-40.625	-2.47568	-2.40534	-2.33571	-2.26746	-2.20127	-2.13775	-2.07752	-2.02113	-1.96908	-1.92184	-1.8798	-1.84328	-1.81255	-1.78776	-1.76901	-1.75631	-1.74959	-1.74866	-1.75329	-1.76313	-1.77777	-1.79673	-1.81945	-1.84534	-1.87373	-1.90395	-1.9353	-1.96707	-1.99856	-2.02908	-2.05797	-2.08461	-2.10844	-2.1289	-2.14554	-2.15791	-2.16564	-2.16841	-2.16591	-2.15789	-2.14414
								-40.375	-2.49649	-2.42947	-2.36344	-2.2991	-2.23715	-2.17827	-2.12308	-2.07215	-2.02602	-1.98514	-1.94992	-1.92068	-1.89764	-1.88098	-1.87076	-1.86696	-1.86949	-1.87813	-1.89261	-1.91257	-1.93757	-1.96708	-2.00054	-2.03733	-2.07676	-2.11813	-2.16074	-2.20384	-2.24671	-2.28863	-2.32891	-2.3669	-2.40195	-2.43347	-2.46093	-2.48379	-2.5016	-2.51391	-2.52033	-2.52047	-2.51401
								-40.125	-2.5076	-2.44498	-2.38357	-2.32413	-2.26738	-2.21403	-2.16473	-2.12006	-2.08057	-2.04672	-2.01892	-1.99748	-1.98263	-1.9745	-1.97316	-1.97857	-1.99059	-2.009	-2.03351	-2.06371	-2.09916	-2.13931	-2.18358	-2.23132	-2.28184	-2.33444	-2.38837	-2.4429	-2.49726	-2.55073	-2.60258	-2.6521	-2.69861	-2.74145	-2.78001	-2.81366	-2.84186	-2.86403	-2.87968	-2.88829	-2.8894
								-39.875	-2.50895	-2.45176	-2.396	-2.34243	-2.29182	-2.24488	-2.20227	-2.16462	-2.13246	-2.10627	-2.08644	-2.07329	-2.06703	-2.0678	-2.07562	-2.09045	-2.11213	-2.14043	-2.17501	-2.21548	-2.26135	-2.31208	-2.36706	-2.42565	-2.48714	-2.55082	-2.61594	-2.68175	-2.74749	-2.81239	-2.87569	-2.93666	-2.99455	-3.04866	-3.09827	-3.14269	-3.18125	-3.21328	-3.23814	-3.2552	-3.26387
								-39.625	-2.50053	-2.44978	-2.40063	-2.35387	-2.31028	-2.27058	-2.23545	-2.20552	-2.18133	-2.16337	-2.15201	-2.14758	-2.15027	-2.1602	-2.17739	-2.20178	-2.23319	-2.27137	-2.31598	-2.36659	-2.42272	-2.48381	-2.54925	-2.61839	-2.69053	-2.76494	-2.84088	-2.91758	-2.99428	-3.0702	-3.14454	-3.21654	-3.28541	-3.35037	-3.41063	-3.46542	-3.51395	-3.55545	-3.58915	-3.61431	-3.63019
								-39.375	-2.48237	-2.43901	-2.39739	-2.35832	-2.32257	-2.29089	-2.26395	-2.24239	-2.22675	-2.21751	-2.21506	-2.21969	-2.23159	-2.25088	-2.27757	-2.31155	-2.35266	-2.40061	-2.45506	-2.51557	-2.58165	-2.65273	-2.72819	-2.8074	-2.88964	-2.9742	-3.06033	-3.14727	-3.23424	-3.32044	-3.40509	-3.48735	-3.56641	-3.64143	-3.71155	-3.77591	-3.83363	-3.88382	-3.92561	-3.95811	-3.98049
								-39.125	-2.45465	-2.41954	-2.38629	-2.3557	-2.32854	-2.30556	-2.28745	-2.27482	-2.26823	-2.26814	-2.27493	-2.28889	-2.3102	-2.33895	-2.37514	-2.41866	-2.46931	-2.5268	-2.59078	-2.6608	-2.73635	-2.81687	-2.90175	-2.99033	-3.08192	-3.1758	-3.27123	-3.36746	-3.4637	-3.55916	-3.65301	-3.74441	-3.8325	-3.9164	-3.99518	-4.0679	-4.1336	-4.1913	-4.24	-4.27873	-4.30653
								-38.875	-2.4176	-2.39154	-2.36739	-2.34598	-2.32807	-2.3144	-2.30565	-2.30243	-2.30529	-2.31468	-2.33096	-2.35441	-2.38521	-2.42342	-2.46902	-2.52189	-2.58182	-2.6485	-2.72156	-2.80055	-2.88495	-2.97419	-3.06767	-3.16473	-3.26468	-3.36682	-3.47042	-3.5747	-3.67891	-3.78224	-3.88385	-3.98289	-4.07847	-4.16966	-4.25549	-4.33495	-4.40701	-4.4706	-4.52465	-4.56808	-4.59987
								-38.625	-2.37167	-2.3553	-2.3409	-2.32926	-2.32115	-2.31728	-2.31832	-2.32488	-2.33748	-2.35657	-2.38248	-2.41549	-2.45574	-2.50329	-2.5581	-2.62002	-2.68883	-2.76421	-2.84577	-2.93304	-3.0255	-3.12258	-3.22367	-3.32811	-3.43523	-3.54432	-3.65467	-3.76551	-3.87608	-3.98558	-4.09318	-4.198	-4.29915	-4.39565	-4.48651	-4.57068	-4.64707	-4.71455	-4.77199	-4.81825	-4.85222
								-38.375	-2.31741	-2.31128	-2.30714	-2.30575	-2.30786	-2.31417	-2.32532	-2.34191	-2.36443	-2.39331	-2.42889	-2.47139	-2.52095	-2.57761	-2.64129	-2.71184	-2.78901	-2.87246	-2.96179	-3.0565	-3.15608	-3.25995	-3.36747	-3.47801	-3.59089	-3.7054	-3.82085	-3.93647	-4.05152	-4.16519	-4.27667	-4.38508	-4.48951	-4.589	-4.68251	-4.76898	-4.84729	-4.91628	-4.97479	-5.02164	-5.0557
								-38.125	-2.25559	-2.26012	-2.26662	-2.27582	-2.28845	-2.30518	-2.32664	-2.35337	-2.38587	-2.42453	-2.46967	-2.52148	-2.58008	-2.64548	-2.71758	-2.79621	-2.88109	-2.97186	-3.06809	-3.16928	-3.27488	-3.38431	-3.49694	-3.61211	-3.72914	-3.84734	-3.96601	-4.0844	-4.20178	-4.31736	-4.43033	-4.53983	-4.64495	-4.74474	-4.83818	-4.9242	-5.00169	-5.06948	-5.12642	-5.17133	-5.20308
								-37.875	-2.18715	-2.20262	-2.22001	-2.24003	-2.26335	-2.29061	-2.32242	-2.35929	-2.40169	-2.44998	-2.50444	-2.56525	-2.6325	-2.70615	-2.7861	-2.87213	-2.96394	-3.06114	-3.16328	-3.26984	-3.38024	-3.49389	-3.61012	-3.72829	-3.84771	-3.96768	-4.0875	-4.20645	-4.3238	-4.43877	-4.55059	-4.65841	-4.76136	-4.85851	-4.94887	-5.0314	-5.10503	-5.16864	-5.2211	-5.26129	-5.28812
								-37.625	-2.11322	-2.13979	-2.1682	-2.1991	-2.23313	-2.27091	-2.31299	-2.35987	-2.41195	-2.46958	-2.53301	-2.60238	-2.67774	-2.75904	-2.84613	-2.93876	-3.0366	-3.13924	-3.24618	-3.35687	-3.47072	-3.58709	-3.70532	-3.82472	-3.94461	-4.06429	-4.18304	-4.30016	-4.41493	-4.52661	-4.63444	-4.73761	-4.8353	-4.92664	-5.01068	-5.08647	-5.153	-5.20922	-5.2541	-5.28659	-5.30571
								-37.375	-2.03513	-2.07282	-2.11222	-2.15395	-2.1986	-2.24674	-2.29888	-2.35548	-2.4169	-2.48346	-2.55537	-2.63273	-2.71556	-2.80378	-2.89719	-2.99551	-3.09838	-3.20533	-3.31585	-3.42935	-3.54519	-3.6627	-3.7812	-3.89998	-4.01832	-4.13552	-4.25087	-4.36365	-4.47318	-4.57872	-4.67958	-4.77499	-4.8642	-4.9464	-5.02075	-5.08638	-5.14241	-5.1879	-5.22196	-5.24367	-5.2522
								-37.125	-1.95434	-2.00305	-2.05331	-2.10568	-2.16072	-2.21894	-2.2808	-2.34671	-2.41701	-2.49197	-2.57174	-2.65641	-2.74595	-2.84023	-2.93904	-3.04204	-3.14882	-3.25889	-3.37168	-3.48656	-3.60286	-3.71986	-3.83683	-3.95304	-4.06774	-4.18021	-4.28973	-4.3956	-4.49713	-4.59364	-4.68447	-4.76893	-4.84634	-4.916	-4.9772	-5.0292	-5.07125	-5.10262	-5.12256	-5.13036	-5.12537
								-36.875	-1.87249	-1.932	-1.99286	-2.05558	-2.12065	-2.18854	-2.25966	-2.33437	-2.41296	-2.49566	-2.58258	-2.67376	-2.76914	-2.86855	-2.97173	-3.0783	-3.18781	-3.29972	-3.4134	-3.52819	-3.64334	-3.75811	-3.87171	-3.98337	-4.0923	-4.19776	-4.29901	-4.39536	-4.48613	-4.57068	-4.64842	-4.71872	-4.78102	-4.83475	-4.87933	-4.91422	-4.93886	-4.95271	-4.95526	-4.94605	-4.92467
								-36.625	-1.79132	-1.8613	-1.9324	-2.00506	-2.07971	-2.15676	-2.23656	-2.31944	-2.40563	-2.49531	-2.58856	-2.68537	-2.78564	-2.88915	-2.9956	-3.10457	-3.21555	-3.32796	-3.44111	-3.55427	-3.66666	-3.77746	-3.88583	-3.99094	-4.09198	-4.18816	-4.27872	-4.36297	-4.44025	-4.50997	-4.57159	-4.6246	-4.66854	-4.70301	-4.7276	-4.74199	-4.74585	-4.73891	-4.72091	-4.6917	-4.65114
								-36.375	-1.71265	-1.79269	-1.87357	-1.95566	-2.03934	-2.12494	-2.21277	-2.3031	-2.39611	-2.49194	-2.59061	-2.69208	-2.79621	-2.90272	-3.01128	-3.12142	-3.23258	-3.3441	-3.45527	-3.56527	-3.67326	-3.77835	-3.87965	-3.97626	-4.06731	-4.15199	-4.2295	-4.29915	-4.36031	-4.41242	-4.45502	-4.48771	-4.51018	-4.52221	-4.5236	-4.51427	-4.49417	-4.46331	-4.42178	-4.36974	-4.30741
								-36.125	-1.63833	-1.72795	-1.81808	-1.90903	-2.0011	-2.09457	-2.18969	-2.28667	-2.38565	-2.48671	-2.58985	-2.69496	-2.80186	-2.91024	-3.01971	-3.12976	-3.23977	-3.34904	-3.45675	-3.56206	-3.66403	-3.76172	-3.85414	-3.94035	-4.0194	-4.09044	-4.15265	-4.20532	-4.24784	-4.27972	-4.30057	-4.31011	-4.30821	-4.29483	-4.27003	-4.23398	-4.18697	-4.12933	-4.06152	-3.98407	-3.89758
								-35.875	-1.57022	-1.66889	-1.76768	-1.86685	-1.96662	-2.06721	-2.16883	-2.27162	-2.37567	-2.48101	-2.5876	-2.69529	-2.80385	-2.91294	-3.02211	-3.1308	-3.23835	-3.34397	-3.4468	-3.54591	-3.6403	-3.72893	-3.81075	-3.88473	-3.94987	-4.00526	-4.05004	-4.08352	-4.10508	-4.1143	-4.11088	-4.09469	-4.06575	-4.02427	-3.97056	-3.9051	-3.82853	-3.74155	-3.64501	-3.53985	-3.4271
								-35.625	-1.51017	-1.61729	-1.72412	-1.83081	-1.93755	-2.0445	-2.15178	-2.2595	-2.36768	-2.47633	-2.58534	-2.69455	-2.80365	-2.91229	-3.01995	-3.12604	-3.22982	-3.33046	-3.42702	-3.51849	-3.60379	-3.68179	-3.75137	-3.81142	-3.86086	-3.89873	-3.92414	-3.93638	-3.93488	-3.91924	-3.8893	-3.84504	-3.78672	-3.71475	-3.62975	-3.53254	-3.42409	-3.30555	-3.17818	-3.04336	-2.90255
								-35.375	-1.45993	-1.57489	-1.68909	-1.80262	-1.91558	-2.02807	-2.14017	-2.25192	-2.36331	-2.47429	-2.58471	-2.69436	-2.80292	-2.90997	-3.01496	-3.11723	-3.216	-3.31036	-3.39932	-3.48178	-3.55657	-3.62248	-3.6783	-3.72283	-3.75494	-3.77359	-3.77787	-3.76706	-3.74059	-3.69818	-3.63973	-3.56541	-3.47566	-3.37117	-3.25286	-3.12191	-2.97968	-2.82774	-2.6678	-2.50171	-2.33141
								-35.125	-1.42115	-1.54335	-1.66425	-1.7839	-1.90233	-2.01957	-2.13565	-2.25055	-2.36423	-2.47657	-2.58742	-2.6965	-2.80346	-2.90783	-3.00904	-3.10635	-3.19894	-3.28583	-3.36595	-3.43812	-3.50109	-3.55357	-3.59424	-3.62183	-3.63513	-3.63305	-3.61464	-3.57918	-3.52614	-3.45528	-3.36665	-3.26058	-3.13774	-2.99907	-2.84583	-2.67955	-2.50203	-2.31525	-2.12141	-1.92284	-1.72196
								-34.875	-1.39536	-1.52418	-1.65114	-1.7762	-1.89935	-2.02056	-2.1398	-2.25701	-2.3721	-2.48492	-2.59525	-2.7028	-2.80718	-2.90788	-3.00427	-3.09557	-3.1809	-3.25921	-3.32936	-3.39009	-3.44006	-3.47788	-3.50216	-3.51154	-3.50473	-3.4806	-3.43816	-3.37669	-3.2957	-3.19503	-3.07486	-2.93569	-2.77842	-2.60429	-2.41488	-2.21211	-1.99818	-1.77554	-1.54688	-1.315	-1.0828
								-34.625	-1.38396	-1.5188	-1.65117	-1.78097	-1.90813	-2.03256	-2.15419	-2.27291	-2.38859	-2.50104	-2.61001	-2.71516	-2.81607	-2.91219	-3.00283	-3.08718	-3.16429	-3.23304	-3.29222	-3.34048	-3.37639	-3.39849	-3.40529	-3.39535	-3.36732	-3.32001	-3.25241	-3.1638	-3.05376	-2.92219	-2.76942	-2.59614	-2.40347	-2.19296	-1.96653	-1.72648	-1.47545	-1.21634	-0.952314	-0.686666	-0.422797
								-34.375	-1.38817	-1.52846	-1.66562	-1.79951	-1.93	-2.05696	-2.18026	-2.29976	-2.41529	-2.52662	-2.63347	-2.73546	-2.83212	-2.92287	-3.00697	-3.08356	-3.15161	-3.20996	-3.25729	-3.2922	-3.31317	-3.31863	-3.30702	-3.27682	-3.22663	-3.15521	-3.06154	-2.94491	-2.80494	-2.64166	-2.45553	-2.24743	-2.01874	-1.77129	-1.50736	-1.22965	-0.9412	-0.645395	-0.34585	-0.0463537	0.249218
								-34.125	-1.40906	-1.55425	-1.69562	-1.83299	-1.96618	-2.09502	-2.21935	-2.33898	-2.4537	-2.56327	-2.66734	-2.76552	-2.85729	-2.94202	-3.01892	-3.08708	-3.1454	-3.19264	-3.22743	-3.24825	-3.25352	-3.24159	-3.21081	-3.15959	-3.08648	-2.99021	-2.86975	-2.72442	-2.55392	-2.35837	-2.13838	-1.89505	-1.63003	-1.34543	-1.04388	-0.728456	-0.402654	-0.0702827	0.264575	0.597662	0.924642
								-33.875	-1.44755	-1.5971	-1.74213	-1.88241	-2.01771	-2.14786	-2.27263	-2.39183	-2.5052	-2.61245	-2.71323	-2.80708	-2.89345	-2.97166	-3.04086	-3.10007	-3.14813	-3.18374	-3.20542	-3.2116	-3.20058	-3.17066	-3.1201	-3.04727	-2.95066	-2.82898	-2.68121	-2.50672	-2.30528	-2.07713	-1.82307	-1.54439	-1.243	-0.921332	-0.582355	-0.229534	0.133235	0.501702	0.87134	1.23744	1.59524
								-33.625	-1.5044	-1.65781	-1.80596	-1.9486	-2.08549	-2.21641	-2.34113	-2.45941	-2.57097	-2.67549	-2.77257	-2.86172	-2.94233	-3.01366	-3.07481	-3.12473	-3.16218	-3.18577	-3.19395	-3.18507	-3.15735	-3.109	-3.03823	-2.94334	-2.82281	-2.67534	-2.49993	-2.296	-2.06342	-1.80258	-1.51443	-1.20053	-0.863012	-0.504637	-0.128714	0.260918	0.659963	1.06376	1.46735	1.86561	2.25337
								-33.375	-1.58022	-1.73697	-1.88773	-2.03222	-2.1702	-2.30143	-2.42566	-2.54263	-2.65203	-2.7535	-2.84661	-2.93081	-3.00544	-3.06969	-3.1226	-3.16303	-3.18967	-3.20104	-3.1955	-3.1713	-3.12661	-3.05954	-2.96827	-2.85106	-2.70634	-2.53285	-2.32962	-2.09615	-1.83243	-1.53899	-1.21698	-0.868182	-0.495017	-0.100545	0.311585	0.737171	1.17154	1.60962	2.04608	2.47539	2.892
								-33.125	-1.6755	-1.83508	-1.98792	-2.13377	-2.27237	-2.40348	-2.52684	-2.64217	-2.74914	-2.84736	-2.93633	-3.01547	-3.08404	-3.14116	-3.18579	-3.2167	-3.23248	-3.23156	-3.21222	-3.17261	-3.11082	-3.02491	-2.91299	-2.77331	-2.6043	-2.40471	-2.17365	-1.9107	-1.61599	-1.29021	-0.934739	-0.551586	-0.143455	0.28629	0.733665	1.19412	1.66261	2.13372	2.60172	3.06075	3.50491
								-32.875	-1.79056	-1.95243	-2.10683	-2.25353	-2.39229	-2.52288	-2.64504	-2.75847	-2.86282	-2.95765	-3.04244	-3.11651	-3.17906	-3.22913	-3.26557	-3.28705	-3.29207	-3.27895	-3.24587	-3.19089	-3.11202	-3.00727	-2.87471	-2.71255	-2.51927	-2.29365	-2.03488	-1.74266	-1.41727	-1.0596	-0.671241	-0.254454	0.18777	0.651762	1.13322	1.62724	2.12846	2.6311	3.12912	3.61632	4.08652
								-32.625	-1.92562	-2.08918	-2.24458	-2.39161	-2.53007	-2.65975	-2.78039	-2.8917	-2.99329	-3.08469	-3.16531	-3.2344	-3.29108	-3.33428	-3.36274	-3.37501	-3.36949	-3.34438	-3.29774	-3.22756	-3.13175	-3.00828	-2.85519	-2.67069	-2.45328	-2.20182	-1.9156	-1.59447	-1.23886	-0.849882	-0.429356	0.0201788	0.495452	0.992491	1.50667	2.03279	2.56514	3.09764	3.62396	4.13762	4.63217
								-32.375	-2.08074	-2.24535	-2.40113	-2.54793	-2.6856	-2.81396	-2.93278	-3.04176	-3.14049	-3.22845	-3.30497	-3.36924	-3.42027	-3.45686	-3.47763	-3.48102	-3.46527	-3.42846	-3.36856	-3.28343	-3.17094	-3.02899	-2.85558	-2.64898	-2.40771	-2.13073	-1.81745	-1.46787	-1.08264	-0.663088	-0.211283	0.269957	0.777072	1.30579	1.85117	2.40772	2.96943	3.52996	4.08268	4.62091	5.13796
								-32.125	-2.25582	-2.42076	-2.57623	-2.72218	-2.85853	-2.98514	-3.10182	-3.20825	-3.30402	-3.38854	-3.46108	-3.52072	-3.56635	-3.59664	-3.61009	-3.60497	-3.57937	-3.53125	-3.45845	-3.35873	-3.22989	-3.06976	-2.87638	-2.64801	-2.38326	-2.08118	-1.74134	-1.36394	-0.949824	-0.500571	-0.0185234	0.493219	1.0308	1.58966	2.16455	2.7497	3.33884	3.92537	4.50244	5.06317	5.60071
								-31.875	-2.45061	-2.61504	-2.76944	-2.91385	-3.04828	-3.17266	-3.28682	-3.39047	-3.48314	-3.56422	-3.63288	-3.68809	-3.7286	-3.75294	-3.75944	-3.74621	-3.71119	-3.65219	-3.5669	-3.45299	-3.30819	-3.13029	-2.91734	-2.66762	-2.37986	-2.05323	-1.68748	-1.28299	-0.840867	-0.362944	0.148154	0.689033	1.25554	1.84282	2.44537	3.05712	3.67157	4.28191	4.88111	5.46212	6.01797
								-31.625	-2.66461	-2.82761	-2.98007	-3.12217	-3.25401	-3.3756	-3.48682	-3.58738	-3.6768	-3.7544	-3.81925	-3.87019	-3.90584	-3.92455	-3.92448	-3.90355	-3.85953	-3.79007	-3.69273	-3.56508	-3.40476	-3.20955	-2.97749	-2.70695	-2.39676	-2.04623	-1.65532	-1.22463	-0.755521	-0.250117	0.288668	0.85714	1.45086	2.06467	2.69281	3.32898	3.96645	4.59823	5.21716	5.81605	6.38787
								-31.375	-2.89708	-3.05763	-3.2072	-3.34611	-3.4746	-3.59277	-3.70054	-3.79766	-3.8836	-3.9576	-4.01865	-4.06545	-4.09644	-4.1098	-4.10348	-4.07522	-4.02261	-3.94312	-3.83416	-3.69321	-3.51784	-3.30581	-3.05518	-2.76442	-2.43246	-2.05881	-1.64362	-1.18776	-0.692858	-0.161336	0.403591	0.997926	1.61694	2.25519	2.90668	3.56488	4.22289	4.87357	5.50963	6.12384	6.70911
								-31.125	-3.14699	-3.30396	-3.44958	-3.58435	-3.70865	-3.82268	-3.92643	-4.01965	-4.10179	-4.17202	-4.2292	-4.27189	-4.29835	-4.30656	-4.29426	-4.25899	-4.19813	-4.10898	-3.98883	-3.83502	-3.64508	-3.41675	-3.14814	-2.83782	-2.48485	-2.08896	-1.65052	-1.17067	-0.651343	-0.0952507	0.494077	1.11234	1.75451	2.41492	3.0873	3.76495	4.44081	5.10763	5.75806	6.38483	6.98088
								-30.875	-3.41297	-3.56515	-3.70568	-3.83528	-3.95446	-4.06356	-4.16262	-4.2514	-4.32934	-4.39552	-4.44867	-4.48719	-4.50915	-4.51232	-4.49421	-4.45215	-4.38333	-4.28485	-4.15386	-3.98761	-3.78357	-3.53949	-3.25354	-2.92439	-2.55129	-2.13416	-1.67364	-1.17116	-0.628938	-0.0500204	0.561757	1.20179	1.86479	2.54482	3.23541	3.92971	4.62053	5.30055	5.96239	6.59879	7.20273
								-30.625	-3.69329	-3.83939	-3.97365	-4.09696	-4.21004	-4.31333	-4.40695	-4.49069	-4.56393	-4.62568	-4.67453	-4.70871	-4.72608	-4.7242	-4.70035	-4.65164	-4.57503	-4.46747	-4.32596	-4.14766	-3.92998	-3.67071	-3.3681	-3.02093	-2.62866	-2.19143	-1.71016	-1.18657	-0.623201	-0.0234152	0.608638	1.26806	1.9493	2.6462	3.35211	4.06003	4.7627	5.45276	6.12285	6.76576	7.37456
								-30.375	-3.98573	-4.12445	-4.25119	-4.36709	-4.47302	-4.56958	-4.65695	-4.73495	-4.80291	-4.85975	-4.90393	-4.93349	-4.94608	-4.93903	-4.9094	-4.85405	-4.76976	-4.6533	-4.50152	-4.31151	-4.08066	-3.80679	-3.48823	-3.12394	-2.71357	-2.25752	-1.75698	-1.214	-0.631428	-0.0129537	0.636969	1.31316	2.00983	2.7206	3.43869	4.15698	4.86818	5.56493	6.23992	6.88605	7.49651
								-30.125	-4.28771	-4.41774	-4.53573	-4.64306	-4.7408	-4.82967	-4.90995	-4.98145	-5.04349	-5.09487	-5.1339	-5.15845	-5.16595	-5.1535	-5.11792	-5.05586	-4.96389	-4.83861	-4.67676	-4.47536	-4.23179	-3.94392	-3.61021	-3.22978	-2.80249	-2.32903	-1.81088	-1.25041	-0.650787	-0.0160184	0.649144	1.33926	2.0483	2.76973	3.49664	4.22185	4.93807	5.63797	6.31436	6.96025	7.56903
								-29.875	-4.59616	-4.71623	-4.82428	-4.92192	-5.01043	-5.09066	-5.16297	-5.2272	-5.28261	-5.3279	-5.36124	-5.3803	-5.3823	-5.36411	-5.32233	-5.25338	-5.15365	-5.01958	-4.84781	-4.63531	-4.37948	-4.07826	-3.73024	-3.33473	-2.89185	-2.40254	-1.86861	-1.29274	-0.678425	-0.0299786	0.647566	1.34852	2.06667	2.79532	3.52749	4.25598	4.97352	5.67288	6.347	6.98909	7.59273
								-29.625	-4.90759	-5.01652	-5.11351	-5.20041	-5.2787	-5.34938	-5.41289	-5.46906	-5.51711	-5.55564	-5.58268	-5.59569	-5.59171	-5.56736	-5.51903	-5.44294	-5.3353	-5.19242	-5.01085	-4.78755	-4.51993	-4.20605	-3.84464	-3.43523	-2.97818	-2.47475	-1.92704	-1.33805	-0.711604	-0.0522996	0.634563	1.34308	2.06686	2.79912	3.53282	4.26078	4.9758	5.6708	6.33889	6.9735	7.56847
								-29.375	-5.2181	-5.31485	-5.39977	-5.47499	-5.54219	-5.60247	-5.65637	-5.70372	-5.74369	-5.77479	-5.79488	-5.80126	-5.79074	-5.75975	-5.70447	-5.62093	-5.50519	-5.35344	-5.16219	-4.92838	-4.6495	-4.32371	-3.94992	-3.52789	-3.05826	-2.54257	-1.98325	-1.38361	-0.747774	-0.080621	0.612311	1.32493	2.05071	2.7828	3.51416	4.23766	4.94623	5.63296	6.29119	6.91461	7.49735
								-29.125	-5.52344	-5.60713	-5.67916	-5.74191	-5.79724	-5.8464	-5.88997	-5.9278	-5.95902	-5.98201	-5.99451	-5.99363	-5.97601	-5.93787	-5.8752	-5.78388	-5.65983	-5.49917	-5.29837	-5.05439	-4.76481	-4.42794	-4.04288	-3.60965	-3.12915	-2.60323	-2.03463	-1.42696	-0.784647	-0.112817	0.582782	1.2959	2.01992	2.74796	3.47301	4.18806	4.8862	5.56073	6.20526	6.81379	7.38075
								-28.875	-5.81908	-5.88903	-5.94754	-5.9972	-6.04007	-6.0775	-6.11015	-6.13786	-6.1597	-6.17397	-6.17826	-6.16953	-6.14423	-6.09843	-6.02793	-5.9285	-5.79595	-5.62634	-5.41616	-5.16241	-4.86279	-4.51577	-4.12068	-3.67777	-3.18826	-2.65428	-2.07887	-1.46596	-0.820223	-0.14702	0.547722	1.25764	1.97605	2.6961	3.41084	4.11343	4.79716	5.4556	6.08264	6.67262	7.22035
								-28.625	-6.10029	-6.15608	-6.20066	-6.23683	-6.26682	-6.2921	-6.31336	-6.33046	-6.34241	-6.34741	-6.34293	-6.32578	-6.29227	-6.23831	-6.15959	-6.05175	-5.91054	-5.73202	-5.51269	-5.24965	-4.94073	-4.5846	-4.18082	-3.72992	-3.23337	-2.69364	-2.11405	-1.4988	-0.852804	-0.181629	0.50866	1.21161	1.92055	2.62866	3.32913	4.0153	4.68072	5.31924	5.92512	6.49304	7.01821
								-28.375	-6.36227	-6.40372	-6.4342	-6.45672	-6.47362	-6.4865	-6.49608	-6.50221	-6.50385	-6.49913	-6.48539	-6.45934	-6.41715	-6.3546	-6.2673	-6.15081	-6.00087	-5.81354	-5.58539	-5.31364	-4.99629	-4.63222	-4.22123	-3.76412	-3.26267	-2.71961	-2.13857	-1.52397	-0.88097	-0.215277	0.466931	1.15917	1.85478	2.54706	3.22937	3.89527	4.5386	5.15356	5.73476	6.2773	6.77678
								-28.125	-6.60025	-6.62747	-6.64394	-6.65285	-6.65668	-6.6571	-6.65486	-6.64981	-6.64087	-6.62608	-6.60271	-6.56735	-6.51607	-6.44459	-6.34844	-6.22316	-6.0645	-5.86856	-5.63204	-5.35228	-5.02749	-4.65677	-4.24017	-3.77878	-3.27466	-2.73082	-2.15114	-1.54027	-0.903541	-0.2468	0.423719	1.10153	1.78006	2.45273	3.11313	3.75508	4.37276	4.96071	5.51396	6.02803	6.49896
								-27.875	-6.80957	-6.82291	-6.8257	-6.8213	-6.81228	-6.80037	-6.78636	-6.77008	-6.75041	-6.72534	-6.69206	-6.64708	-6.58643	-6.50577	-6.4006	-6.26649	-6.09922	-5.89502	-5.65068	-5.36376	-5.03265	-4.6567	-4.23623	-3.77261	-3.26817	-2.72617	-2.15072	-1.54668	-0.919518	-0.275165	0.380121	1.0399	1.69772	2.34718	2.98213	3.59669	4.18538	4.74317	5.26549	5.7483	6.18811
								-27.625	-6.98586	-6.98593	-6.97563	-6.95841	-6.93697	-6.91306	-6.88748	-6.86007	-6.82967	-6.79422	-6.75087	-6.69609	-6.62589	-6.5359	-6.42167	-6.27881	-6.1032	-5.89118	-5.63974	-5.34661	-5.01044	-4.63082	-4.20834	-3.74464	-3.24229	-2.70481	-2.1365	-1.54239	-0.928045	-0.299439	0.337188	0.97549	1.60916	2.23204	2.83825	3.42225	3.97896	4.50374	4.99248	5.44161	5.84808
								-27.375	-7.12511	-7.11273	-7.09012	-7.0608	-7.02753	-6.9921	-6.95532	-6.91701	-6.87599	-6.83019	-6.77674	-6.7121	-6.63227	-6.53295	-6.40973	-6.25833	-6.07477	-5.85554	-5.59783	-5.29961	-4.95977	-4.57815	-4.15563	-3.69407	-3.19631	-2.66607	-2.10781	-1.52669	-0.928333	-0.318718	0.295982	0.90955	1.51588	2.10907	2.68356	3.23417	3.75622	4.24553	4.69843	5.11182	5.48312
								-27.125	-7.22374	-7.19994	-7.16597	-7.12542	-7.08108	-7.03476	-6.98726	-6.93842	-6.88703	-6.83103	-6.76754	-6.69309	-6.6037	-6.49515	-6.36316	-6.20357	-6.01258	-5.78688	-5.52389	-5.22182	-4.87982	-4.498	-4.07747	-3.62037	-3.12972	-2.60942	-2.0641	-1.49895	-0.919634	-0.332094	0.25761	0.843433	1.4195	1.98021	2.52034	3.0351	3.52023	3.97199	4.3872	4.76321	5.09791
								-26.875	-7.27872	-7.24467	-7.20044	-7.14966	-7.09512	-7.03863	-6.98102	-6.9221	-6.86069	-6.79473	-6.72141	-6.6373	-6.53853	-6.421	-6.28057	-6.11328	-5.91552	-5.68424	-5.41708	-5.11253	-4.76999	-4.38984	-3.97344	-3.52313	-3.04212	-2.53447	-2.00487	-1.45857	-0.901207	-0.338631	0.223244	0.778586	1.32179	1.84757	2.35106	2.8279	3.27425	3.68683	4.06292	4.40034	4.69744
								-26.625	-7.28759	-7.24456	-7.19125	-7.13132	-7.06754	-7.00172	-6.93467	-6.86622	-6.79521	-6.71964	-6.63678	-6.54328	-6.43543	-6.30928	-6.16089	-5.98652	-5.7828	-5.54693	-5.27685	-4.97129	-4.62994	-4.25341	-3.8433	-3.40213	-2.93328	-2.44089	-1.92972	-1.40501	-0.872316	-0.337366	0.194117	0.716548	1.22462	1.71339	2.17838	2.61565	3.02179	3.39398	3.72995	4.02801	4.28694
								-26.375	-7.24851	-7.19781	-7.13668	-7.06873	-6.99671	-6.92242	-6.84666	-6.76928	-6.68918	-6.60443	-6.5124	-6.4099	-6.29337	-6.15909	-6.00333	-5.82263	-5.61388	-5.37457	-5.1029	-4.79791	-4.45953	-4.08863	-3.68699	-3.25731	-2.80307	-2.32849	-1.83832	-1.33775	-0.832236	-0.327319	0.171502	0.65892	1.12995	1.58003	2.00506	2.40152	2.76645	3.09748	3.39279	3.65114	3.87174
								-26.125	-7.16028	-7.10324	-7.03553	-6.9607	-6.88145	-6.79957	-6.71587	-6.63022	-6.54159	-6.44815	-6.34742	-6.23638	-6.1117	-5.96988	-5.8075	-5.62133	-5.4086	-5.16708	-4.89529	-4.59252	-4.25896	-3.8957	-3.50471	-3.08881	-2.65156	-2.1972	-1.73044	-1.25637	-0.780292	-0.307532	0.156672	0.607323	1.03979	1.44987	1.83388	2.18874	2.5119	2.80144	3.05597	3.27467	3.45718
								-25.875	-7.02228	-6.9602	-6.88712	-6.80652	-6.72106	-6.63248	-6.5416	-6.44836	-6.3518	-6.25024	-6.14135	-6.02235	-5.89014	-5.74151	-5.57332	-5.38269	-5.16713	-4.92476	-4.65436	-4.35552	-4.02867	-3.67508	-3.29688	-2.89698	-2.47899	-2.04711	-1.60598	-1.16055	-0.715896	-0.27712	0.150843	0.56333	0.956067	1.32526	1.66762	1.98048	2.26172	2.50984	2.72387	2.90338	3.04842
								-25.625	-6.83456	-6.76866	-6.69136	-6.60605	-6.51533	-6.42091	-6.32364	-6.2235	-6.11967	-6.0106	-5.89419	-5.76789	-5.62889	-5.47428	-5.30125	-5.10725	-4.89013	-4.64832	-4.38091	-4.08775	-3.76949	-3.42757	-3.06425	-2.68248	-2.28587	-1.87856	-1.46506	-1.05012	-0.638613	-0.235328	0.155115	0.528405	0.88065	1.20844	1.50892	1.77979	2.01938	2.22655	2.40075	2.5419	2.65042
								-25.375	-6.59769	-6.52909	-6.44864	-6.35961	-6.26453	-6.1651	-6.0622	-5.95589	-5.84547	-5.72959	-5.60637	-5.47354	-5.32859	-5.16894	-4.99214	-4.79598	-4.57866	-4.33892	-4.07615	-3.79043	-3.48263	-3.15434	-2.80788	-2.44623	-2.07298	-1.69212	-1.308	-0.925171	-0.548203	-0.181589	0.170401	0.503829	0.815187	1.10146	1.36019	1.58949	1.78804	1.9551	2.09047	2.19442	2.26768
								-25.125	-6.31278	-6.24249	-6.15984	-6.06799	-5.96941	-5.86579	-5.75802	-5.64627	-5.53	-5.40806	-5.27883	-5.14033	-4.99039	-4.82677	-4.64739	-4.45038	-4.23429	-3.99818	-3.74171	-3.46522	-3.16972	-2.85693	-2.52921	-2.18955	-1.8414	-1.48866	-1.13543	-0.786015	-0.444683	-0.115585	0.197372	0.490631	0.761076	1.00608	1.22358	1.41204	1.57054	1.69865	1.79651	1.8647	1.90422
								-24.875	-5.98145	-5.91035	-5.82635	-5.73251	-5.63123	-5.52417	-5.4123	-5.29589	-5.17456	-5.0474	-4.91306	-4.76987	-4.616	-4.44959	-4.2689	-4.07245	-3.85911	-3.62824	-3.37978	-3.11426	-2.83284	-2.53734	-2.23012	-1.9141	-1.59263	-1.2694	-0.948291	-0.633299	-0.328368	-0.0372927	0.236401	0.489543	0.719405	0.923748	1.10086	1.24958	1.3693	1.45993	1.52187	1.55597	1.56349
								-24.625	-5.60574	-5.53458	-5.44999	-5.35491	-5.25166	-5.14193	-5.02673	-4.90647	-4.78094	-4.64949	-4.51103	-4.36425	-4.20765	-4.03974	-3.85915	-3.66474	-3.45572	-3.23175	-2.99299	-2.74015	-2.47453	-2.19798	-1.91284	-1.62195	-1.32848	-1.03591	-0.747861	-0.467991	-0.199903	0.0529854	0.287531	0.500951	0.690899	0.855503	0.993401	1.10376	1.18627	1.24111	1.26895	1.27086	1.24829
								-24.375	-5.18812	-5.11754	-5.03302	-4.93738	-4.83289	-4.72124	-4.60353	-4.48027	-4.3515	-4.21677	-4.07533	-3.92616	-3.76814	-3.60014	-3.42114	-3.23034	-3.02728	-2.81186	-2.58447	-2.34599	-2.09777	-1.8417	-1.58006	-1.31555	-1.05117	-0.790142	-0.535775	-0.291406	-0.0602671	0.154604	0.350453	0.524879	0.675903	0.802005	0.902146	0.975792	1.0229	1.04388	1.03963	1.01138	0.960774
								-24.125	-4.73142	-4.66196	-4.5781	-4.48254	-4.37752	-4.26473	-4.14535	-4.02006	-3.88907	-3.75221	-3.60901	-3.45879	-3.30078	-3.1342	-2.95838	-2.77283	-2.57739	-2.37219	-2.15782	-1.93527	-1.70596	-1.47173	-1.23481	-0.99772	-0.763251	-0.53434	-0.31399	-0.105181	0.0892279	0.266582	0.42451	0.560982	0.674373	0.763489	0.827587	0.866398	0.880107	0.869342	0.83514	0.778914	0.702397
								-23.875	-4.2388	-4.17094	-4.08828	-3.99344	-3.8886	-3.77549	-3.65537	-3.52906	-3.397	-3.25925	-3.11566	-2.96586	-2.8094	-2.64585	-2.47486	-2.29625	-2.1101	-1.91677	-1.717	-1.51187	-1.30282	-1.09165	-0.880446	-0.671573	-0.467564	-0.271068	-0.084756	0.0887508	0.246969	0.387623	0.508714	0.608569	0.685892	0.739788	0.769785	0.77584	0.758335	0.718058	0.65618	0.574217	0.473985
								-23.625	-3.71381	-3.64798	-3.56706	-3.47357	-3.36967	-3.25711	-3.13725	-3.01106	-2.87917	-2.74191	-2.5994	-2.45157	-2.29831	-2.13948	-1.97504	-1.80507	-1.62989	-1.45005	-1.26638	-1.08004	-0.892447	-0.705329	-0.520634	-0.34051	-0.167234	-0.00314784	0.149414	0.288191	0.411072	0.51615	0.601783	0.66663	0.709703	0.730377	0.72841	0.703958	0.657558	0.590121	0.502911	0.397511	0.275781
								-23.375	-3.16025	-3.09687	-3.01823	-2.92677	-2.82461	-2.71356	-2.59504	-2.4702	-2.33985	-2.20457	-2.06471	-1.92053	-1.77218	-1.61983	-1.46368	-1.30407	-1.1415	-0.976674	-0.81051	-0.644179	-0.479076	-0.31681	-0.159166	-0.00806717	0.134483	0.266455	0.385852	0.490774	0.579465	0.650374	0.702193	0.733891	0.744753	0.734393	0.702769	0.650191	0.577319	0.485148	0.374997	0.248479	0.107466
								-23.125	-2.58225	-2.52176	-2.44599	-2.35728	-2.25776	-2.14924	-2.03328	-1.91112	-1.78377	-1.65203	-1.51652	-1.37772	-1.23606	-1.09195	-0.945847	-0.798279	-0.649902	-0.501526	-0.354132	-0.208879	-0.0670932	0.0697467	0.200042	0.322108	0.43422	0.534663	0.621776	0.694002	0.749931	0.788342	0.808237	0.808863	0.789749	0.750711	0.691869	0.613655	0.51681	0.402378	0.271698	0.12638	-0.0317244
								-22.875	-1.98423	-1.92712	-1.85485	-1.76971	-1.67379	-1.56896	-1.45682	-1.33878	-1.21599	-1.08946	-0.960018	-0.828382	-0.695209	-0.561129	-0.426784	-0.292872	-0.16017	-0.0295613	0.0979536	0.221253	0.339106	0.450183	0.553086	0.646378	0.728617	0.798397	0.854381	0.895341	0.920191	0.928013	0.91809	0.889914	0.843221	0.777996	0.694481	0.593194	0.474921	0.340724	0.191925	0.0301034	-0.14294
								-22.625	-1.37092	-1.31778	-1.24975	-1.16907	-1.07782	-0.977883	-0.870956	-0.758539	-0.641947	-0.522338	-0.400736	-0.27806	-0.155155	-0.0328319	0.0881109	0.206852	0.322528	0.434218	0.540933	0.641616	0.73515	0.820376	0.896106	0.961153	1.01436	1.05461	1.08088	1.09226	1.08794	1.0673	1.02985	0.975307	0.90357	0.814754	0.70919	0.587444	0.450316	0.298849	0.134324	-0.041742	-0.227622
								-22.375	-0.747349	-0.698825	-0.635861	-0.560637	-0.475214	-0.381496	-0.281232	-0.176016	-0.0672838	0.0436662	0.155655	0.267605	0.378514	0.487433	0.593444	0.695639	0.793106	0.884917	0.970122	1.04775	1.11683	1.17638	1.22542	1.26301	1.28827	1.30038	1.29861	1.2823	1.25094	1.20414	1.14162	1.06327	0.969125	0.85939	0.73445	0.594884	0.441474	0.275216	0.0973228	-0.0907744	-0.287442
								-22.125	-0.118799	-0.0756684	-0.0187044	0.0499701	0.128321	0.214437	0.306528	0.402933	0.502124	0.602693	0.703341	0.802867	0.900153	0.994146	1.08385	1.1683	1.24658	1.31777	1.38099	1.4354	1.48014	1.51443	1.53752	1.54871	1.54738	1.53298	1.50502	1.46314	1.40704	1.33653	1.25152	1.15203	1.03818	0.910247	0.768627	0.613882	0.446748	0.268145	0.0791965	-0.118771	-0.324235
								-21.875	0.509153	0.546003	0.595932	0.656875	0.726836	0.803909	0.886287	0.972267	1.06026	1.14878	1.23643	1.32195	1.40412	1.48184	1.55405	1.61977	1.67811	1.72819	1.76923	1.80048	1.82127	1.83101	1.82915	1.81524	1.7889	1.74981	1.69776	1.63257	1.55417	1.46254	1.35771	1.2398	1.10901	0.965626	0.810024	0.642725	0.46439	0.275847	0.078106	-0.127626	-0.33995
								-21.625	1.13064	1.16021	1.20198	1.25393	1.31413	1.38069	1.45182	1.52578	1.60098	1.67586	1.74901	1.81908	1.88483	1.94511	1.99887	2.04514	2.08305	2.1118	2.13071	2.13917	2.13668	2.12283	2.09728	2.0598	2.01023	1.94851	1.87459	1.78853	1.69039	1.5803	1.4584	1.32486	1.1799	1.0238	0.856895	0.679633	0.49258	0.296449	0.092124	-0.119319	-0.336616
								-21.375	1.73948	1.76069	1.79308	1.83474	1.88377	1.93836	1.99672	2.05716	2.11805	2.17785	2.23512	2.2885	2.33674	2.37868	2.41329	2.43964	2.45691	2.4644	2.46154	2.44786	2.42302	2.38679	2.33905	2.27976	2.20897	2.12681	2.03343	1.92903	1.81382	1.68801	1.55182	1.40544	1.24908	1.08299	0.907434	0.722758	0.529417	0.327995	0.119241	-0.0959105	-0.316335
								-21.125	2.32928	2.34094	2.36269	2.39271	2.42918	2.47036	2.51451	2.55999	2.60521	2.64865	2.68886	2.72453	2.7544	2.77737	2.79241	2.79867	2.79539	2.78199	2.75799	2.7231	2.67711	2.61999	2.55179	2.47265	2.38283	2.2826	2.17227	2.05218	1.92262	1.78387	1.63619	1.47976	1.31477	1.14137	0.95976	0.770164	0.572908	0.368439	0.15736	-0.0595391	-0.281277
								-20.875	2.89331	2.89421	2.90404	2.92107	2.94362	2.97001	2.99861	3.02785	3.05619	3.08216	3.10438	3.12155	3.13248	3.13609	3.13145	3.11774	3.09431	3.06068	3.01649	2.96159	2.89593	2.81963	2.73291	2.6361	2.52957	2.41377	2.28912	2.15604	2.01491	1.86605	1.70968	1.54598	1.37506	1.19701	1.01189	0.819807	0.620954	0.415626	0.204281	-0.01244	-0.233698
								-20.625	3.42461	3.4135	3.41011	3.41286	3.42018	3.43052	3.44236	3.45422	3.46466	3.47229	3.47581	3.47397	3.46565	3.44985	3.42569	3.39245	3.34957	3.29667	3.23352	3.16008	3.07647	2.98294	2.87985	2.76768	2.64694	2.51818	2.38192	2.23864	2.08876	1.93258	1.77032	1.6021	1.42794	1.24782	1.06168	0.869492	0.671304	0.46726	0.25767	0.0430282	-0.175965
								-20.375	3.91596	3.8916	3.87376	3.861	3.85189	3.84504	3.83906	3.8326	3.82434	3.813	3.79735	3.77626	3.74868	3.71368	3.67048	3.61844	3.5571	3.48617	3.40555	3.31531	3.2157	3.10709	2.98997	2.86494	2.73261	2.5936	2.44851	2.29786	2.14204	1.98137	1.816	1.64596	1.47119	1.29153	1.10681	0.916847	0.721536	0.520877	0.315034	0.10436	-0.11058
								-20.125	4.35984	4.32107	4.28762	4.25822	4.23163	4.20661	4.18194	4.15644	4.12891	4.09819	4.0632	4.02289	3.97631	3.92263	3.86115	3.79133	3.71279	3.62535	3.529	3.42393	3.31047	3.18913	3.06049	2.92522	2.78403	2.63758	2.48651	2.33132	2.17243	2.01007	1.84433	1.67516	1.50236	1.32566	1.14474	0.959274	0.769011	0.573807	0.373684	0.168862	-0.0402194
								-19.875	4.74859	4.69433	4.64424	4.59724	4.55227	4.50829	4.46429	4.41923	4.37209	4.32187	4.26761	4.20838	4.14334	4.07176	3.99303	3.90671	3.8125	3.71029	3.60019	3.48246	3.35753	3.22598	3.08845	2.9457	2.79847	2.64745	2.49328	2.33646	2.17734	2.01609	1.85272	1.68705	1.51877	1.34747	1.17268	0.993949	0.81087	0.623167	0.430729	0.233653	0.0322566
								-19.625	5.07438	5.0037	4.9361	4.87069	4.80665	4.74315	4.67937	4.61449	4.54767	4.47806	4.40486	4.32726	4.24457	4.15613	4.06144	3.96012	3.85199	3.737	3.61532	3.4873	3.35341	3.2143	3.07067	2.9233	2.77293	2.62029	2.46596	2.3104	2.15391	1.99656	1.83825	1.67869	1.51744	1.35394	1.18759	1.0178	0.844015	0.665846	0.483058	0.295634	0.103783
								-19.375	5.32932	5.24147	5.15567	5.07128	4.98771	4.90435	4.82061	4.73589	4.64954	4.56091	4.46935	4.3742	4.27487	4.17084	4.06168	3.94711	3.827	3.70139	3.57048	3.43468	3.29451	3.15063	3.00378	2.85472	2.70421	2.55292	2.4014	2.25003	2.09902	1.94835	1.7978	1.64693	1.49517	1.34185	1.1862	1.02752	0.86513	0.698521	0.527353	0.351508	0.171099
								-19.125	5.50557	5.40001	5.29558	5.19186	5.08853	4.98522	4.88159	4.77726	4.6718	4.56476	4.45565	4.34397	4.22925	4.11109	3.98916	3.86325	3.73328	3.59935	3.46171	3.32078	3.1771	3.03135	2.88424	2.73651	2.58889	2.44198	2.29625	2.15201	2.00935	1.86812	1.72798	1.58836	1.44855	1.30774	1.16504	1.01962	0.870713	0.717687	0.560118	0.397801	0.230768
								-18.875	5.59546	5.4719	5.34864	5.22553	5.10247	4.97939	4.85619	4.73274	4.60883	4.48421	4.35857	4.23159	4.10293	3.97229	3.83944	3.70423	3.56667	3.42686	3.28508	3.14177	2.99746	2.8528	2.70845	2.56513	2.42346	2.28398	2.14706	2.01289	1.88142	1.75238	1.6253	1.49945	1.37401	1.24803	1.12051	0.990489	0.857124	0.7197	0.577716	0.430897	0.279206
								-18.625	5.59169	5.45012	5.30813	5.16582	5.02337	4.88097	4.73878	4.59694	4.45546	4.31431	4.17337	4.0325	3.89148	3.75016	3.60837	3.46605	3.32324	3.18008	3.03686	2.89399	2.75197	2.6114	2.4729	2.33707	2.20445	2.07546	1.95036	1.82918	1.71174	1.59763	1.48622	1.37665	1.26797	1.1591	1.04893	0.936436	0.820671	0.700863	0.576452	0.447111	0.312749
								-18.375	5.48755	5.32825	5.16791	5.00689	4.84565	4.68466	4.52433	4.36506	4.20712	4.05069	3.89586	3.74266	3.59103	3.44093	3.29229	3.14512	2.9995	2.85558	2.71364	2.57406	2.4373	2.30387	2.17428	2.04904	1.92856	1.81313	1.70282	1.59754	1.49694	1.40045	1.30729	1.21646	1.12689	1.03737	0.946728	0.853836	0.757701	0.657502	0.552643	0.442761	0.327728
								-18.125	5.27713	5.10067	4.92267	4.74373	4.5646	4.38599	4.20862	4.03313	3.86003	3.68976	3.52261	3.35878	3.19839	3.0415	2.88818	2.73848	2.59251	2.45045	2.31255	2.17913	2.05057	1.9273	1.8097	1.69813	1.59285	1.49398	1.40142	1.3149	1.23389	1.15767	1.08529	1.01561	0.947436	0.879475	0.810458	0.73921	0.664696	0.58607	0.502716	0.414256	0.320539
								-17.875	4.95553	4.7628	4.56811	4.37235	4.17649	3.98154	3.78845	3.59816	3.41142	3.22891	3.05113	2.87849	2.71127	2.54968	2.39387	2.24398	2.10016	1.96257	1.83143	1.70701	1.58959	1.47946	1.37686	1.28198	1.19491	1.11554	1.04361	0.978638	0.919911	0.866517	0.817357	0.771164	0.726608	0.682325	0.636976	0.589349	0.53839	0.483247	0.423307	0.358195	0.287752
								-17.625	4.51921	4.31137	4.10129	3.89007	3.67893	3.46913	3.2619	3.05843	2.85974	2.66673	2.48015	2.30061	2.12857	1.96437	1.80831	1.66057	1.52135	1.39081	1.26913	1.15649	1.05305	0.958962	0.87429	0.799033	0.733053	0.676049	0.62752	0.586771	0.552893	0.524784	0.501187	0.480697	0.461881	0.443298	0.423564	0.401447	0.375893	0.346068	0.31138	0.271473	0.226201
								-17.375	3.9661	3.74462	3.5207	3.29564	3.07092	2.84802	2.62843	2.41359	2.20478	2.00316	1.80971	1.62524	1.45042	1.28576	1.13165	0.988378	0.856174	0.735194	0.625564	0.527376	0.440658	0.365391	0.301444	0.248596	0.206473	0.17453	0.152027	0.138034	0.13143	0.130919	0.13508	0.14238	0.151289	0.160303	0.168011	0.173178	0.174774	0.171998	0.164301	0.151368	0.133074
								-17.125	3.29594	3.06251	2.82655	2.58955	2.35317	2.11912	1.88915	1.66491	1.44797	1.23973	1.0414	0.854048	0.678519	0.5155	0.365518	0.228961	0.106093	-0.00292838	-0.098034	-0.179234	-0.246647	-0.30048	-0.34108	-0.368913	-0.384612	-0.388985	-0.383031	-0.367929	-0.345026	-0.315814	-0.281878	-0.244877	-0.206426	-0.168077	-0.131254	-0.0971731	-0.0668234	-0.0409497	-0.0200403	-0.00435734	0.00601624
								-16.875	2.51038	2.26693	2.02096	1.77409	1.52818	1.28514	1.04691	0.815418	0.592446	0.379654	0.178521	-0.00967275	-0.183852	-0.343148	-0.486886	-0.614578	-0.725905	-0.820715	-0.898991	-0.960856	-1.00659	-1.03659	-1.05145	-1.0519	-1.03885	-1.01338	-0.976784	-0.930491	-0.876084	-0.815255	-0.749752	-0.681351	-0.611745	-0.542518	-0.475091	-0.410641	-0.3501	-0.294138	-0.243165	-0.197375	-0.156797
								-16.625	1.6131	1.36172	1.10793	0.853479	0.600337	0.350593	0.106393	-0.130127	-0.356936	-0.572129	-0.773973	-0.960945	-1.13174	-1.2853	-1.42077	-1.53757	-1.63532	-1.71384	-1.77319	-1.81361	-1.83553	-1.83957	-1.82658	-1.79756	-1.75372	-1.69645	-1.62732	-1.54802	-1.4604	-1.36633	-1.26773	-1.16648	-1.06435	-0.962923	-0.863615	-0.767547	-0.675573	-0.588271	-0.505961	-0.428754	-0.356616
								-16.375	0.610018	0.352942	0.0936681	-0.165984	-0.423932	-0.677957	-0.925743	-1.16496	-1.39334	-1.60875	-1.8092	-1.99291	-2.15835	-2.30423	-2.42956	-2.5336	-2.6159	-2.6763	-2.71489	-2.73202	-2.7283	-2.70458	-2.66196	-2.60174	-2.52542	-2.43473	-2.33151	-2.21775	-2.09552	-1.96692	-1.83399	-1.69874	-1.56298	-1.4283	-1.29608	-1.16738	-1.04296	-0.923284	-0.808577	-0.698853	-0.594012
								-16.125	-0.490879	-0.751373	-1.01373	-1.2761	-1.53634	-1.79215	-2.04107	-2.28059	-2.50825	-2.72167	-2.91863	-3.09708	-3.25526	-3.39167	-3.50511	-3.59471	-3.65996	-3.70065	-3.71692	-3.70925	-3.67842	-3.6255	-3.55185	-3.45908	-3.34901	-3.22367	-3.08521	-2.93591	-2.77806	-2.61397	-2.44584	-2.27575	-2.10556	-1.93686	-1.77098	-1.60889	-1.45124	-1.2984	-1.15047	-1.00736	-0.86891
								-15.875	-1.67951	-1.94113	-2.20415	-2.46673	-2.72673	-2.98178	-3.22934	-3.46676	-3.69139	-3.90064	-4.09204	-4.26332	-4.41245	-4.53771	-4.6377	-4.71142	-4.75824	-4.77794	-4.77069	-4.73708	-4.67805	-4.5949	-4.48927	-4.36304	-4.21838	-4.05761	-3.8832	-3.69769	-3.50363	-3.3035	-3.09965	-2.89423	-2.68914	-2.48597	-2.28595	-2.08999	-1.89861	-1.71207	-1.53035	-1.35325	-1.18053
								-15.625	-2.94391	-3.20444	-3.46573	-3.72605	-3.98328	-4.23505	-4.47877	-4.71169	-4.93101	-5.13394	-5.3178	-5.48008	-5.61849	-5.73109	-5.81629	-5.87291	-5.90023	-5.89799	-5.86638	-5.80608	-5.71819	-5.60425	-5.46612	-5.30602	-5.1264	-4.9299	-4.71929	-4.49738	-4.26694	-4.03064	-3.79094	-3.5501	-3.31	-3.07221	-2.8379	-2.60788	-2.38255	-2.16205	-1.94623	-1.7348	-1.52745
								-15.375	-4.2703	-4.52763	-4.78493	-5.04059	-5.2926	-5.53863	-5.77608	-6.00215	-6.21393	-6.40848	-6.5829	-6.73445	-6.86063	-6.95926	-7.02854	-7.06713	-7.07419	-7.04939	-6.99297	-6.90566	-6.78873	-6.64389	-6.47329	-6.27939	-6.06497	-5.83295	-5.5864	-5.32836	-5.06185	-4.78967	-4.51444	-4.23843	-3.96357	-3.69137	-3.42295	-3.15898	-2.89978	-2.64534	-2.3954	-2.14959	-1.90752
								-15.125	-5.64354	-5.89578	-6.14699	-6.39576	-6.64021	-6.87814	-7.10699	-7.32396	-7.52607	-7.71024	-7.87343	-8.01269	-8.12529	-8.20883	-8.2613	-8.2812	-8.26755	-8.21998	-8.13868	-8.02449	-7.87878	-7.70346	-7.50089	-7.27382	-7.02527	-6.75847	-6.47673	-6.18336	-5.88154	-5.57425	-5.26419	-4.95371	-4.6447	-4.33866	-4.03661	-3.73913	-3.44642	-3.15835	-2.87457	-2.59462	-2.31804
								-14.875	-7.04739	-7.29286	-7.53612	-7.77595	-8.0107	-8.23833	-8.45639	-8.66213	-8.85255	-9.02451	-9.17481	-9.30035	-9.3982	-9.46574	-9.50077	-9.5016	-9.46714	-9.39691	-9.29111	-9.1506	-8.97687	-8.77197	-8.53847	-8.27934	-7.99788	-7.69756	-7.38192	-7.05448	-6.7186	-6.37741	-6.03368	-5.68978	-5.34763	-5.00865	-4.67379	-4.34354	-4.01799	-3.69691	-3.37985	-3.06628	-2.75572
								-14.625	-8.4648	-8.70217	-8.93587	-9.16497	-9.3881	-9.60343	-9.80869	-10.0012	-10.1781	-10.3361	-10.4721	-10.5826	-10.6648	-10.7156	-10.7328	-10.7145	-10.6594	-10.567	-10.4375	-10.2716	-10.0711	-9.83801	-9.57512	-9.2856	-8.97296	-8.64088	-8.29312	-7.93338	-7.56517	-7.19172	-6.81588	-6.44004	-6.06609	-5.69542	-5.3289	-4.96694	-4.60951	-4.25631	-3.90683	-3.56047	-3.21675
								-14.375	-9.87839	-10.1067	-10.3295	-10.5464	-10.7563	-10.9575	-11.1482	-11.3258	-11.4874	-11.63	-11.7503	-11.8448	-11.9104	-11.9441	-11.9433	-11.906	-11.8308	-11.7171	-11.5649	-11.3752	-11.1495	-10.8901	-10.5998	-10.282	-9.94041	-9.57884	-9.20123	-8.81142	-8.41304	-8.00942	-7.60343	-7.19748	-6.79346	-6.39268	-5.99596	-5.60363	-5.21559	-4.83147	-4.45069	-4.07267	-3.6969
								-14.125	-11.2707	-11.4892	-11.7003	-11.9039	-12.0991	-12.2848	-12.4593	-12.6204	-12.7654	-12.8912	-12.9946	-13.0722	-13.1207	-13.1369	-13.1182	-13.0624	-12.968	-12.8341	-12.6608	-12.4489	-12.2	-11.9166	-11.6014	-11.2579	-10.8901	-10.5017	-10.0969	-9.67973	-9.25377	-8.82244	-8.38865	-7.95481	-7.52275	-7.09378	-6.66863	-6.24757	-5.83047	-5.41689	-5.00625	-4.59797	-4.19156
								-13.875	-12.6247	-12.8332	-13.0321	-13.2214	-13.401	-13.57	-13.7271	-13.8704	-13.9975	-14.1054	-14.1911	-14.2511	-14.282	-14.2807	-14.2444	-14.1707	-14.058	-13.9054	-13.7127	-13.4808	-13.2112	-12.9063	-12.5691	-12.2029	-11.8118	-11.3998	-10.971	-10.5295	-10.0789	-9.62271	-9.16381	-8.7046	-8.24688	-7.79192	-7.34039	-6.89253	-6.44818	-6.00689	-5.56808	-5.1312	-4.69584
								-13.625	-13.9241	-14.1228	-14.3092	-14.4838	-14.6471	-14.7985	-14.9373	-15.0618	-15.17	-15.2591	-15.3263	-15.3682	-15.3814	-15.3627	-15.3092	-15.2185	-15.0888	-14.919	-14.709	-14.4595	-14.1718	-13.8485	-13.4923	-13.1068	-12.696	-12.2638	-11.8144	-11.3519	-10.88	-10.4021	-9.92111	-9.43935	-8.95863	-8.48015	-8.00458	-7.53211	-7.06258	-6.59557	-6.13054	-5.667	-5.20464
								-13.375	-15.1536	-15.3429	-15.517	-15.6769	-15.8235	-15.9569	-16.0766	-16.1816	-16.2702	-16.3399	-16.3881	-16.4115	-16.4069	-16.3711	-16.3011	-16.1945	-16.0492	-15.8641	-15.639	-15.3743	-15.0716	-14.7329	-14.3613	-13.96	-13.5331	-13.0845	-12.6182	-12.1385	-11.6488	-11.1526	-10.6528	-10.1516	-9.6508	-9.15155	-8.65449	-8.15985	-7.66746	-7.17697	-6.6879	-6.19988	-5.71273
								-13.125	-16.2992	-16.4799	-16.6422	-16.7877	-16.9176	-17.0327	-17.1331	-17.2181	-17.2865	-17.3364	-17.3653	-17.3702	-17.348	-17.2955	-17.2097	-17.0882	-16.9289	-16.7305	-16.4926	-16.2156	-15.9008	-15.5502	-15.1666	-14.7534	-14.3143	-13.8532	-13.3741	-12.8809	-12.3773	-11.8665	-11.3514	-10.8341	-10.3163	-9.79921	-9.28348	-8.76931	-8.25661	-7.74509	-7.23441	-6.72431	-6.21479
								-12.875	-17.3481	-17.5213	-17.6727	-17.8043	-17.9179	-18.0148	-18.0958	-18.1607	-18.2089	-18.2387	-18.2482	-18.2346	-18.195	-18.1264	-18.0258	-17.8907	-17.719	-17.5093	-17.261	-16.9745	-16.6507	-16.2917	-15.8999	-15.4786	-15.0313	-14.5618	-14.0739	-13.5714	-13.0578	-12.5363	-12.0094	-11.4795	-10.9481	-10.4164	-9.88494	-9.3541	-8.82384	-8.29396	-7.76428	-7.23472	-6.70544
								-12.625	-18.2895	-18.4565	-18.598	-18.7165	-18.8144	-18.8936	-18.9554	-19.0004	-19.0283	-19.0382	-19.0283	-18.9965	-18.94	-18.8559	-18.7414	-18.594	-18.4116	-18.1927	-17.9365	-17.6432	-17.3137	-16.9497	-16.5535	-16.128	-15.6766	-15.2028	-14.7103	-14.2027	-13.6831	-13.1547	-12.6201	-12.0811	-11.5396	-10.9965	-10.4525	-9.90804	-9.36313	-8.81775	-8.27187	-7.72562	-7.1794
								-12.375	-19.1139	-19.2762	-19.409	-19.5156	-19.5986	-19.6608	-19.7039	-19.7293	-19.7373	-19.7275	-19.6987	-19.649	-19.5761	-19.4773	-19.35	-19.1917	-19.0003	-18.7742	-18.5125	-18.2153	-17.8832	-17.5176	-17.1206	-16.6948	-16.2433	-15.7695	-15.2766	-14.7679	-14.2465	-13.7153	-13.1766	-12.6325	-12.0843	-11.5333	-10.9801	-10.4251	-9.86865	-9.31076	-8.75163	-8.19164	-7.63143
								-12.125	-19.8138	-19.9728	-20.0985	-20.1942	-20.2636	-20.3096	-20.3348	-20.3413	-20.33	-20.301	-20.2537	-20.1867	-20.0981	-19.9855	-19.8464	-19.6785	-19.4797	-19.2484	-18.9837	-18.6852	-18.3535	-17.9896	-17.5954	-17.1732	-16.7256	-16.2557	-15.7665	-15.2609	-14.7418	-14.2117	-13.673	-13.1274	-12.5763	-12.0208	-11.4618	-10.8997	-10.3348	-9.76752	-9.19823	-8.62755	-8.0564
								-11.875	-20.3833	-20.5406	-20.6605	-20.7468	-20.8036	-20.8346	-20.843	-20.8314	-20.8015	-20.754	-20.6889	-20.6053	-20.5017	-20.3762	-20.2264	-20.0503	-19.8458	-19.6112	-19.3456	-19.0485	-18.72	-18.3611	-17.9731	-17.5581	-17.1182	-16.6562	-16.1746	-15.6762	-15.1633	-14.6385	-14.1035	-13.5602	-13.0099	-12.4536	-11.8922	-11.3262	-10.7562	-10.1828	-9.60653	-9.02832	-8.44938
								-11.625	-20.8181	-20.9751	-21.0907	-21.169	-21.2147	-21.232	-21.2247	-21.196	-21.1485	-21.0833	-21.0013	-20.9019	-20.7843	-20.6468	-20.4875	-20.3044	-20.0957	-19.8597	-19.5953	-19.3019	-18.9794	-18.6284	-18.2498	-17.8454	-17.4169	-16.9665	-16.4964	-16.009	-15.5063	-14.9904	-14.4631	-13.9258	-13.3799	-12.8264	-12.2661	-11.6997	-11.128	-10.5517	-9.97167	-9.38911	-8.80555
								-11.375	-21.1154	-21.2735	-21.3863	-21.4582	-21.4942	-21.4991	-21.4774	-21.4329	-21.3688	-21.2871	-21.1891	-21.0749	-20.9441	-20.7956	-20.6279	-20.4392	-20.2278	-19.992	-19.7308	-19.4433	-19.1292	-18.7887	-18.4226	-18.0319	-17.6181	-17.1829	-16.7279	-16.2552	-15.7664	-15.2632	-14.7472	-14.2197	-13.6818	-13.1346	-12.5789	-12.0156	-11.4455	-10.8696	-10.2891	-9.70539	-9.12039
								-11.125	-21.2743	-21.4347	-21.546	-21.6128	-21.6406	-21.6347	-21.6	-21.5411	-21.4617	-21.3646	-21.2516	-21.1237	-20.9808	-20.8224	-20.6473	-20.4541	-20.2413	-20.0073	-19.751	-19.4714	-19.1679	-18.8405	-18.4895	-18.1155	-17.7194	-17.3026	-16.8661	-16.4115	-15.9401	-15.4532	-14.9521	-14.4379	-13.9116	-13.3742	-12.8265	-12.2696	-11.7045	-11.1323	-10.5546	-9.97294	-9.38964
								-10.875	-21.2948	-21.4586	-21.5697	-21.6329	-21.6541	-21.6388	-21.5926	-21.5207	-21.4275	-21.3162	-21.1895	-21.0489	-20.895	-20.7277	-20.5463	-20.3498	-20.1368	-19.906	-19.6561	-19.3861	-19.0952	-18.783	-18.4495	-18.0947	-17.7192	-17.3236	-16.9087	-16.4754	-16.0247	-15.5575	-15.0747	-14.5771	-14.0658	-13.5416	-13.0054	-12.4583	-11.9014	-11.3362	-10.7644	-10.1879	-9.60937
								-10.625	-21.1786	-21.3468	-21.4587	-21.5197	-21.5357	-21.5126	-21.4566	-21.3732	-21.2675	-21.1435	-21.0044	-20.8522	-20.6884	-20.5132	-20.3266	-20.1278	-19.9158	-19.6893	-19.4471	-19.1882	-18.9116	-18.6165	-18.3024	-17.9691	-17.6166	-17.2449	-16.8544	-16.4453	-16.0183	-15.5738	-15.1124	-14.6348	-14.1418	-13.634	-13.1126	-12.5785	-12.0331	-11.478	-10.9152	-10.3469	-9.77605
								-10.375	-20.9285	-21.1017	-21.2157	-21.2757	-21.2879	-21.2586	-21.1943	-21.1012	-20.9846	-20.8492	-20.699	-20.5366	-20.3639	-20.1819	-19.991	-19.7909	-19.5807	-19.3596	-19.1263	-18.8797	-18.6187	-18.3422	-18.0494	-17.7395	-17.4119	-17.0664	-16.7026	-16.3204	-15.9197	-15.5008	-15.0639	-14.6093	-14.1376	-13.6494	-13.1458	-12.6278	-12.097	-11.5551	-11.0042	-10.4471	-9.88666
								-10.125	-20.5484	-20.7273	-20.8442	-20.9045	-20.9144	-20.8804	-20.8095	-20.7081	-20.5822	-20.4371	-20.2771	-20.1056	-19.9252	-19.7375	-19.5433	-19.3426	-19.1352	-18.9203	-18.6968	-18.4635	-18.2191	-17.9624	-17.6922	-17.4072	-17.1064	-16.7889	-16.4539	-16.1008	-15.729	-15.3382	-14.9284	-14.4996	-14.0521	-13.5865	-13.1036	-12.6048	-12.0914	-11.5655	-11.0295	-10.4861	-9.93876
								-9.875	-20.0435	-20.2285	-20.3492	-20.4109	-20.4198	-20.3828	-20.3068	-20.1988	-20.0652	-19.9118	-19.7434	-19.5643	-19.3773	-19.1848	-18.988	-18.7877	-18.5837	-18.3756	-18.1625	-17.9432	-17.7163	-17.4803	-17.2337	-16.9748	-16.7021	-16.4142	-16.1098	-15.7876	-15.4468	-15.0865	-14.7062	-14.3057	-13.885	-13.4447	-12.9855	-12.5085	-12.0153	-11.5082	-10.9895	-10.4624	-9.93058
								-9.625	-19.42	-19.6114	-19.7367	-19.8008	-19.8101	-19.7714	-19.692	-19.579	-19.4393	-19.2791	-19.1039	-18.9182	-18.7258	-18.5294	-18.331	-18.1316	-17.9316	-17.7309	-17.5287	-17.3238	-17.1149	-16.9002	-16.6778	-16.4458	-16.2023	-15.9452	-15.6727	-15.3832	-15.075	-14.7471	-14.3985	-14.0286	-13.6373	-13.2247	-12.7916	-12.339	-11.8687	-11.3827	-10.8838	-10.3753	-9.86116
								-9.375	-18.6848	-18.883	-19.0134	-19.081	-19.0919	-19.053	-18.9718	-18.8555	-18.7112	-18.5458	-18.365	-18.1741	-17.9774	-17.778	-17.5786	-17.3808	-17.1853	-16.9922	-16.8011	-16.6109	-16.4202	-16.227	-16.0293	-15.8248	-15.611	-15.3856	-15.1461	-14.8904	-14.6165	-14.3226	-14.0076	-13.6704	-13.3105	-12.9279	-12.5232	-12.0974	-11.6522	-11.1897	-10.7128	-10.225	-9.73042
								-9.125	-17.8463	-18.0514	-18.1875	-18.2594	-18.2731	-18.2354	-18.1538	-18.0357	-17.8885	-17.7193	-17.5344	-17.3395	-17.1394	-16.938	-16.7383	-16.5424	-16.3517	-16.1665	-15.9866	-15.8111	-15.6386	-15.467	-15.294	-15.1171	-14.9335	-14.7402	-14.5344	-14.3135	-14.075	-13.8166	-13.5367	-13.2339	-12.9074	-12.5568	-12.1827	-11.7857	-11.3677	-10.9307	-10.4778	-10.0125	-9.53926
								-8.875	-16.9131	-17.1253	-17.2676	-17.3446	-17.3622	-17.327	-17.2464	-17.1281	-16.9794	-16.8079	-16.6202	-16.4225	-16.22	-16.0173	-15.818	-15.6245	-15.4388	-15.2615	-15.0927	-14.9317	-14.7771	-14.6269	-14.4785	-14.3292	-14.1757	-14.0148	-13.8432	-13.6578	-13.4555	-13.2337	-12.9902	-12.7233	-12.4317	-12.115	-11.7732	-11.407	-11.018	-10.6084	-10.1811	-9.74	-9.28961
								-8.625	-15.8951	-16.1144	-16.2633	-16.3463	-16.3687	-16.3372	-16.2589	-16.1416	-15.9929	-15.8204	-15.6311	-15.4317	-15.2279	-15.0247	-14.8262	-14.6355	-14.4548	-14.2853	-14.1275	-13.9807	-13.8436	-13.7143	-13.5901	-13.468	-13.3445	-13.216	-13.0788	-12.9291	-12.7637	-12.5794	-12.3734	-12.1436	-11.8885	-11.607	-11.2991	-10.9654	-10.607	-10.2263	-9.82627	-9.41075	-8.98451
								-8.375	-14.8026	-15.0289	-15.1848	-15.2742	-15.3023	-15.2755	-15.2008	-15.0858	-14.9383	-14.7661	-14.5765	-14.3764	-14.1721	-13.9691	-13.7719	-13.5842	-13.4087	-13.2469	-13.0996	-12.9665	-12.8465	-12.7375	-12.6369	-12.5415	-12.4476	-12.3512	-12.2483	-12.1346	-12.0065	-11.8601	-11.6925	-11.5008	-11.2832	-11.0384	-10.7659	-10.4659	-10.1396	-9.78925	-9.41772	-9.02901	-8.62802
								-8.125	-13.6464	-13.8796	-14.0427	-14.1391	-14.1736	-14.1523	-14.0821	-13.9706	-13.8255	-13.6547	-13.4657	-13.266	-13.062	-12.8598	-12.6644	-12.48	-12.3095	-12.1553	-12.0182	-11.8982	-11.7945	-11.7052	-11.6275	-11.5582	-11.4933	-11.4286	-11.3597	-11.282	-11.1913	-11.0833	-10.9546	-10.8019	-10.6228	-10.4157	-10.1796	-9.91464	-9.62172	-9.30283	-8.96095	-8.60009	-8.22531
								-7.875	-12.4376	-12.6777	-12.8479	-12.9515	-12.9929	-12.9778	-12.913	-12.8059	-12.6641	-12.4957	-12.3085	-12.1099	-11.9071	-11.7063	-11.513	-11.332	-11.1667	-11.0197	-10.8923	-10.785	-10.697	-10.6265	-10.571	-10.5269	-10.4904	-10.4569	-10.4216	-10.3797	-10.3264	-10.2571	-10.1677	-10.0546	-9.91475	-9.74616	-9.54753	-9.31855	-9.05998	-8.77359	-8.46231	-8.13019	-7.7824
								-7.625	-11.1877	-11.4341	-11.6115	-11.7223	-11.7709	-11.7625	-11.7037	-11.6017	-11.4641	-11.299	-11.1142	-10.9177	-10.7166	-10.5177	-10.327	-10.1496	-9.98938	-9.84941	-9.73146	-9.63621	-9.56317	-9.5108	-9.47656	-9.45705	-9.44814	-9.44518	-9.4431	-9.43667	-9.42067	-9.39009	-9.34027	-9.26709	-9.16713	-9.03779	-8.87738	-8.68525	-8.46185	-8.2088	-7.92893	-7.62628	-7.30614
								-7.375	-9.90765	-10.1601	-10.3442	-10.4622	-10.518	-10.5166	-10.4642	-10.3678	-10.235	-10.0739	-9.89233	-9.69842	-9.49974	-9.30334	-9.11557	-8.94193	-8.78688	-8.65379	-8.54488	-8.46118	-8.4025	-8.36751	-8.35382	-8.35806	-8.37607	-8.40301	-8.43359	-8.46225	-8.48336	-8.49143	-8.48133	-8.44838	-8.38867	-8.29909	-8.1775	-8.02286	-7.83533	-7.6163	-7.36849	-7.09592	-6.80395
								-7.125	-8.60846	-8.86613	-9.05653	-9.18147	-9.24437	-9.24995	-9.20412	-9.1137	-8.98617	-8.82949	-8.65178	-8.46115	-8.26544	-8.072	-7.88756	-7.71798	-7.56815	-7.44187	-7.34176	-7.26921	-7.22436	-7.20614	-7.21231	-7.2396	-7.28383	-7.34005	-7.40275	-7.46607	-7.52399	-7.57057	-7.60017	-7.60759	-7.58838	-7.53891	-7.45657	-7.33991	-7.18877	-7.00428	-6.78903	-6.54701	-6.28364
								-6.875	-7.30057	-7.56271	-7.7587	-7.88999	-7.95961	-7.97198	-7.9327	-7.8484	-7.72642	-7.57466	-7.40127	-7.21447	-7.02228	-6.83233	-6.65164	-6.48645	-6.34205	-6.22262	-6.1312	-6.06955	-6.03814	-6.03618	-6.06165	-6.11138	-6.1812	-6.2661	-6.36039	-6.45792	-6.55229	-6.63714	-6.70631	-6.75409	-6.77545	-6.76627	-6.72343	-6.64507	-6.53065	-6.38108	-6.19875	-5.98763	-5.75316
								-6.625	-5.9937	-6.25932	-6.46003	-6.59694	-6.67273	-6.69149	-6.65858	-6.58039	-6.46412	-6.31758	-6.14894	-5.96648	-5.77838	-5.59247	-5.41605	-5.25569	-5.11704	-5.00467	-4.922	-4.87116	-4.85297	-4.86695	-4.91127	-4.98294	-5.07783	-5.19088	-5.31622	-5.44747	-5.57789	-5.70066	-5.80914	-5.89709	-5.95896	-5.99005	-5.98678	-5.94683	-5.86931	-5.75484	-5.60566	-5.42563	-5.22022
								-6.375	-4.69684	-4.96482	-5.16923	-5.31087	-5.3921	-5.41672	-5.38984	-5.31762	-5.20713	-5.06607	-4.90257	-4.72497	-4.54154	-4.36029	-4.18877	-4.0338	-3.90138	-3.79644	-3.72275	-3.68283	-3.67784	-3.70758	-3.77049	-3.86373	-3.98324	-4.12393	-4.27983	-4.44428	-4.61025	-4.77048	-4.91786	-5.04564	-5.14771	-5.21887	-5.25501	-5.25339	-5.21273	-5.13338	-5.01737	-4.86848	-4.69217
								-6.125	-3.41809	-3.6872	-3.89418	-4.03955	-4.12538	-4.15523	-4.13395	-4.06751	-3.96281	-3.82744	-3.6695	-3.49731	-3.31921	-3.14336	-2.97746	-2.82861	-2.70308	-2.60613	-2.54187	-2.51317	-2.52153	-2.56704	-2.6484	-2.76294	-2.9067	-3.07458	-3.26048	-3.45757	-3.65846	-3.85554	-4.04123	-4.20827	-4.35003	-4.46079	-4.53595	-4.57233	-4.56827	-4.52383	-4.44083	-4.32294	-4.17559
								-5.875	-2.16477	-2.4337	-2.64204	-2.79007	-2.87963	-2.91402	-2.89787	-2.83699	-2.7381	-2.60869	-2.45675	-2.2906	-2.1186	-1.94898	-1.7896	-1.64776	-1.52995	-1.44174	-1.38755	-1.37056	-1.3926	-1.45404	-1.55384	-1.68951	-1.85718	-2.05176	-2.26708	-2.4961	-2.73117	-2.96429	-3.18745	-3.39293	-3.57359	-3.7232	-3.8367	-3.91046	-3.94247	-3.93248	-3.88211	-3.79488	-3.67617
								-5.625	-0.94348	-1.21092	-1.41942	-1.56904	-1.66142	-1.69968	-1.68825	-1.63274	-1.53974	-1.4166	-1.27121	-1.11183	-0.946806	-0.78442	-0.63262	-0.498836	-0.389775	-0.311234	-0.267919	-0.263296	-0.299479	-0.37713	-0.495436	-0.652078	-0.843313	-1.06406	-1.30809	-1.56819	-1.83645	-2.10455	-2.36408	-2.60686	-2.82529	-3.01267	-3.16349	-3.27371	-3.34095	-3.36467	-3.34627	-3.28912	-3.19851
								-5.375	0.239836	-0.024832	-0.232316	-0.382513	-0.476897	-0.518415	-0.511343	-0.461127	-0.374191	-0.257742	-0.119567	0.0321816	0.189192	0.343205	0.486225	0.61073	0.709866	0.777645	0.809133	0.800614	0.749712	0.655516	0.518617	0.34116	0.126781	-0.119477	-0.391324	-0.681417	-0.981626	-1.28333	-1.57776	-1.85634	-2.11104	-2.33472	-2.52147	-2.66685	-2.76814	-2.82451	-2.83715	-2.80924	-2.74596
								-5.125	1.37964	1.11893	0.913539	0.763682	0.66801	0.623713	0.626656	0.671546	0.752112	0.861298	0.99146	1.13457	1.28239	1.42675	1.55964	1.67351	1.76141	1.81722	1.83583	1.81332	1.74708	1.636	1.48046	1.28245	1.04548	0.774577	0.476041	0.157331	-0.173241	-0.506805	-0.834276	-1.14673	-1.43577	-1.69387	-1.91473	-2.09356	-2.22734	-2.31496	-2.35737	-2.35757	-2.32061
								-4.875	2.47058	2.21488	2.01251	1.86376	1.76737	1.72063	1.71952	1.7589	1.83264	1.93386	2.05507	2.18839	2.32574	2.45903	2.58033	2.6821	2.75738	2.79995	2.80459	2.76722	2.68508	2.55684	2.38272	2.16457	1.9058	1.61136	1.28757	0.941977	0.58302	0.219772	-0.138432	-0.482383	-0.803359	-1.09351	-1.34622	-1.55639	-1.72069	-1.83778	-1.90835	-1.93523	-1.9233
								-4.625	3.5073	3.2575	3.05892	2.91187	2.81515	2.76612	2.76089	2.79441	2.86074	2.95314	3.06434	3.18663	3.31211	3.43284	3.54102	3.62919	3.69042	3.71849	3.7081	3.65508	3.55654	3.41101	3.21857	2.98092	2.70139	2.38486	2.03765	1.6673	1.28238	0.892088	0.505943	0.133375	-0.216647	-0.536016	-0.817844	-1.05677	-1.24922	-1.39359	-1.49037	-1.54218	-1.5537
								-4.375	4.48416	4.24094	4.04669	3.90175	3.80493	3.75362	3.74402	3.77122	3.82942	3.91208	4.01211	4.12206	4.23423	4.34089	4.43443	4.50752	4.55333	4.56569	4.53931	4.46998	4.35473	4.19199	3.98173	3.72554	3.42665	3.08985	2.72142	2.32892	1.92092	1.50671	1.09592	0.698121	0.322446	-0.0228057	-0.330546	-0.595204	-0.81299	-0.982091	-1.10278	-1.17745	-1.21058
								-4.125	5.39518	5.159	4.96948	4.82688	4.73	4.67628	4.66197	4.68227	4.73155	4.80347	4.89118	4.98747	5.08492	5.17605	5.25347	5.31009	5.33923	5.33483	5.29169	5.2056	5.07357	4.89398	4.66672	4.39328	4.07679	3.72196	3.33499	2.92338	2.49567	2.06116	1.62952	1.21036	0.812911	0.44558	0.115586	-0.171349	-0.411266	-0.602165	-0.744112	-0.839278	-0.891894
								-3.875	6.23387	6.00501	5.8204	5.68021	5.58322	5.52685	5.5074	5.5202	5.55976	5.61997	5.69424	5.77564	5.85705	5.93131	5.99133	6.03026	6.04168	6.01971	5.95926	5.85624	5.70767	5.51193	5.26884	4.97982	4.64791	4.2777	3.87528	3.44806	3.00448	2.55376	2.10551	1.66933	1.25444	0.86927	0.521096	0.215733	-0.0427386	-0.252159	-0.412402	-0.525409	-0.59515
								-3.625	6.99325	6.7718	6.59213	6.45433	6.35707	6.29777	6.27277	6.27749	6.30661	6.35425	6.41409	6.47952	6.54378	6.60004	6.64158	6.66189	6.65481	6.61474	6.53679	6.417	6.25247	6.04163	5.78427	5.48175	5.13699	4.75447	4.34013	3.90121	3.446	2.98357	2.52338	2.07491	1.64729	1.24889	0.886968	0.567363	0.294233	0.0698621	-0.105443	-0.233392	-0.317673
								-3.375	7.66593	7.45181	7.27702	7.14149	7.0438	6.98132	6.95041	6.94658	6.96469	6.99908	7.04373	7.09238	7.13864	7.17609	7.19842	7.19948	7.1735	7.11518	7.01989	6.88386	6.70436	6.47986	6.21017	5.89659	5.54194	5.15056	4.72818	4.28184	3.81961	3.3503	2.88315	2.42744	1.9921	1.58537	1.21441	0.885013	0.601371	0.365859	0.178949	0.0391612	-0.0568953
								-3.125	8.24413	8.03716	7.86711	7.73374	7.6355	7.56968	7.53265	7.52002	7.52678	7.54751	7.57653	7.60792	7.6357	7.65392	7.65669	7.63831	7.59343	7.51712	7.40506	7.25376	7.06065	6.82432	6.54461	6.22278	5.86154	5.46506	5.03883	4.58962	4.12521	3.6541	3.18522	2.72751	2.28968	1.87971	1.50459	1.17004	0.880204	0.637528	0.442629	0.294259	0.189335
								-2.875	8.72008	8.51999	8.35454	8.22326	8.12445	8.05531	8.01217	7.99072	7.98611	7.99316	8.00648	8.02055	8.02985	8.02885	8.01218	7.97464	7.91133	7.81773	7.68993	7.52472	7.31977	7.07381	6.78673	6.45976	6.0955	5.6979	5.27221	4.82487	4.36329	3.89558	3.43027	2.97593	2.54089	2.13285	1.75855	1.42353	1.13191	0.886129	0.686949	0.533345	0.422554
								-2.625	9.08616	8.89265	8.73168	8.60253	8.5033	8.43106	8.38212	8.3522	8.33659	8.33033	8.32836	8.32555	8.31682	8.29716	8.2617	8.20576	8.12497	8.01529	7.8732	7.69586	7.4812	7.22813	6.93661	6.60785	6.24431	5.84974	5.42909	4.98841	4.53468	4.07557	3.61912	3.17346	2.74647	2.34547	1.97691	1.64612	1.35709	1.11227	0.912535	0.757079	0.643462
								-2.375	9.33524	9.14803	8.99149	8.86464	8.76535	8.69053	8.63641	8.59874	8.57293	8.55423	8.53788	8.51916	8.49342	8.45618	8.40311	8.33009	8.23328	8.10916	7.95468	7.76738	7.54548	7.28809	6.99528	6.66822	6.30926	5.9219	5.51074	5.08144	4.6405	4.19506	3.75262	3.32077	2.9069	2.51791	2.15986	1.83784	1.55567	1.3158	1.11918	0.965217	0.851807
								-2.125	9.46098	9.27982	9.12779	9.0036	8.90484	8.82825	8.76996	8.72569	8.69094	8.66117	8.63189	8.59877	8.55761	8.50445	8.4355	8.34724	8.23637	8.09993	7.93535	7.74058	7.51418	7.25548	6.96465	6.64287	6.29232	5.91626	5.51895	5.10557	4.68211	4.25512	3.83154	3.41834	3.02239	2.65006	2.30703	1.99808	1.72685	1.49573	1.30575	1.15654	1.04631
								-1.875	9.45814	9.28285	9.13554	9.01454	8.91719	8.83997	8.77887	8.72958	8.68763	8.64867	8.60845	8.563	8.50857	8.4417	8.35916	8.25799	8.1355	7.98926	7.81722	7.61777	7.38983	7.13296	6.84744	6.53445	6.19605	5.83521	5.45582	5.0626	4.66095	4.25684	3.85655	3.46644	3.09276	2.74136	2.41749	2.12558	1.86906	1.65026	1.47027	1.32891	1.22471
								-1.625	9.32275	9.15325	9.011	8.89396	8.79913	8.72274	8.66058	8.60825	8.56132	8.51553	8.46689	8.41172	8.3467	8.26885	8.17549	8.06423	7.93296	7.77981	7.60327	7.40216	7.17577	6.92391	6.647	6.34622	6.02348	5.6815	5.32377	4.95451	4.57856	4.20123	3.82816	3.46504	3.11749	2.79082	2.48978	2.21845	1.98006	1.77682	1.60989	1.47927	1.38382
								-1.375	9.05245	8.88875	8.75206	8.63993	8.54899	8.47517	8.41404	8.36106	8.31177	8.26199	8.2079	8.1461	8.07367	7.98806	7.88711	7.76899	7.63216	7.4753	7.29742	7.09782	6.87613	6.63244	6.36733	6.08194	5.77809	5.45822	5.12544	4.78345	4.43652	4.08932	3.74679	3.41395	3.0958	2.79705	2.52198	2.27431	2.05701	1.87221	1.72109	1.60385	1.51965
								-1.125	8.6465	8.4887	8.35821	8.25211	8.16665	8.09741	8.03969	7.98878	7.94014	7.88959	7.83345	7.76856	7.6923	7.60256	7.49764	7.37623	7.23734	7.08021	6.90433	6.70947	6.49563	6.26318	6.01283	5.74577	5.46366	5.16871	4.86363	4.55166	4.23645	3.92204	3.6127	3.31278	3.02663	2.75839	2.51185	2.29036	2.09665	1.93273	1.79983	1.69832	1.62765
								-0.875	8.10597	7.95428	7.83071	7.73193	7.6537	7.59126	7.53959	7.49374	7.44904	7.40128	7.34683	7.28271	7.20658	7.11665	7.01168	6.89083	6.75361	6.59977	6.42932	6.24244	6.03953	5.82121	5.58835	5.34216	5.08423	4.81649	4.54131	4.26144	3.97999	3.70035	3.42615	3.16107	2.90883	2.67301	2.45694	2.26358	2.09542	1.95439	1.84172	1.75796	1.70284
								-0.625	7.43369	7.28838	7.17259	7.08248	7.01338	6.9601	6.91728	6.87969	6.84245	6.80126	6.7525	6.69329	6.62146	6.53555	6.43466	6.31839	6.18669	6.03981	5.87821	5.70251	5.51344	5.31191	5.09894	4.87581	4.64399	4.40522	4.16153	3.91521	3.66884	3.42524	3.18738	2.95834	2.74122	2.53907	2.35476	2.19089	2.04974	1.93311	1.84229	1.77796	1.74012
								-0.375	6.63427	6.49568	6.38854	6.30853	6.25051	6.20884	6.17777	6.15173	6.12561	6.09493	6.05601	6.00598	5.94282	5.86526	5.77271	5.66512	5.54286	5.40659	5.25721	5.09572	4.92321	4.74085	4.54985	4.35151	4.14725	3.93865	3.7274	3.51541	3.30478	3.09776	2.89674	2.70421	2.52273	2.35482	2.20293	2.06935	1.95611	1.86495	1.79716	1.75358	1.73447
								-0.125	5.71407	5.58253	5.48495	5.41648	5.37149	5.34389	5.32747	5.31632	5.305	5.28881	5.26391	5.22741	5.17731	5.11248	5.03255	4.93774	4.82878	4.70671	4.57277	4.42836	4.27489	4.11377	3.94639	3.77414	3.5984	3.42058	3.24214	3.06463	2.8897	2.71911	2.55474	2.39852	2.25251	2.11878	1.99937	1.89628	1.81136	1.74625	1.70228	1.68043	1.68118
								0.125	4.68104	4.55691	4.46974	4.4142	4.38414	4.37298	4.37406	4.38105	4.38814	4.39034	4.38361	4.36491	4.33221	4.28443	4.22131	4.14331	4.0514	3.94693	3.83148	3.70677	3.57451	3.43636	3.29389	3.14858	3.0018	2.85486	2.70901	2.56551	2.42562	2.29068	2.1621	2.04135	1.93004	1.82981	1.74238	1.66948	1.61278	1.57387	1.55412	1.55462	1.57608
								0.375	3.54484	3.42842	3.35246	3.31112	3.29774	3.30524	3.3265	3.3547	3.38364	3.40798	3.42338	3.42659	3.41547	3.38887	3.3466	3.28922	3.2179	3.13423	3.04006	2.93739	2.82819	2.71438	2.5977	2.47973	2.36189	2.24541	2.13139	2.02086	1.91478	1.81412	1.71991	1.63321	1.55525	1.48733	1.43086	1.38735	1.35835	1.34537	1.34985	1.37299	1.41571
								0.625	2.3166	2.20812	2.14401	2.11796	2.12281	2.15097	2.19481	2.24704	2.30099	2.35092	2.39213	2.42109	2.43543	2.43389	2.41621	2.38301	2.33554	2.27557	2.20516	2.12654	2.04193	1.95345	1.86305	1.77242	1.68304	1.59614	1.51272	1.43364	1.35962	1.29137	1.22959	1.17503	1.1286	1.0913	1.06433	1.04901	1.04677	1.05911	1.08749	1.13326	1.19752
								0.875	1.00896	0.908485	0.856695	0.846797	0.871143	0.921632	0.990122	1.06881	1.15055	1.22913	1.29944	1.35758	1.40088	1.42788	1.43819	1.43234	1.41163	1.3779	1.33338	1.28047	1.2216	1.1591	1.09508	1.0314	0.969629	0.911015	0.856539	0.806953	0.762844	0.724701	0.693001	0.66826	0.651127	0.64241	0.643102	0.654397	0.677661	0.714369	0.766042	0.834138	0.919936
								1.125	-0.363998	-0.456538	-0.495789	-0.488983	-0.444243	-0.370167	-0.275408	-0.168295	-0.056487	0.0532974	0.155477	0.245726	0.321013	0.379561	0.420755	0.444995	0.453512	0.448171	0.43127	0.405349	0.373002	0.336741	0.298866	0.261395	0.226012	0.194054	0.166527	0.144157	0.127454	0.116792	0.112499	0.11493	0.124568	0.142068	0.168298	0.204367	0.251594	0.311466	0.385561	0.475448	0.582561
								1.375	-1.78675	-1.87167	-1.89846	-1.87478	-1.80918	-1.71075	-1.58865	-1.45172	-1.30817	-1.16524	-1.02903	-0.904352	-0.794678	-0.702162	-0.627722	-0.571187	-0.531466	-0.506754	-0.494737	-0.4928	-0.498217	-0.508316	-0.520622	-0.532942	-0.54344	-0.550654	-0.553492	-0.551186	-0.543223	-0.529267	-0.509056	-0.482316	-0.448655	-0.407506	-0.358067	-0.299275	-0.229823	-0.148197	-0.0527529	0.0581799	0.186174
								1.625	-3.24224	-3.32012	-3.3349	-3.2946	-3.20821	-3.08524	-2.93535	-2.7679	-2.59163	-2.41434	-2.24268	-2.08198	-1.93622	-1.808	-1.69861	-1.60818	-1.53585	-1.47994	-1.43818	-1.40794	-1.38641	-1.37077	-1.35838	-1.34688	-1.33423	-1.31883	-1.29943	-1.27515	-1.24542	-1.20985	-1.16817	-1.12011	-1.0653	-1.00318	-0.93299	-0.853654	-0.763849	-0.662022	-0.546459	-0.415393	-0.267131
								1.875	-4.71214	-4.78388	-4.78752	-4.73139	-4.62485	-4.47783	-4.30043	-4.10252	-3.89337	-3.68133	-3.47361	-3.27612	-3.09338	-2.92848	-2.78316	-2.65792	-2.5522	-2.4645	-2.39269	-2.33415	-2.28602	-2.2454	-2.20947	-2.17569	-2.14183	-2.10607	-2.06699	-2.02354	-1.97499	-1.92086	-1.86078	-1.79441	-1.72134	-1.64099	-1.55253	-1.45488	-1.34666	-1.22627	-1.09192	-0.941752	-0.77398
								2.125	-6.17678	-6.24364	-6.23747	-6.16685	-6.04147	-5.87162	-5.6678	-5.44036	-5.19906	-4.95279	-4.70935	-4.47523	-4.25549	-4.05379	-3.87237	-3.71216	-3.57294	-3.45348	-3.35183	-3.26545	-3.19148	-3.12693	-3.06886	-3.01453	-2.96151	-2.90774	-2.85157	-2.79174	-2.72731	-2.65762	-2.58215	-2.50043	-2.41195	-2.31602	-2.21175	-2.09798	-1.97328	-1.83598	-1.68423	-1.51608	-1.32967
								2.375	-7.61524	-7.6789	-7.66476	-7.58163	-7.43945	-7.24879	-7.02053	-6.76542	-6.49367	-6.21471	-5.93689	-5.66727	-5.41151	-5.17382	-4.957	-4.76244	-4.59034	-4.4398	-4.30907	-4.19578	-4.09709	-4.00997	-3.93137	-3.85836	-3.7883	-3.71889	-3.6482	-3.5747	-3.49723	-3.41486	-3.32687	-3.23261	-3.1314	-3.02242	-2.90468	-2.77691	-2.63761	-2.48503	-2.31725	-2.13229	-1.92819
								2.625	-9.00575	-9.0683	-9.04859	-8.95558	-8.79939	-8.59082	-8.34102	-8.06109	-7.76164	-7.45259	-7.14278	-6.83986	-6.55006	-6.27818	-6.02756	-5.80014	-5.59653	-5.41624	-5.25778	-5.11897	-4.99705	-4.889	-4.79166	-4.70195	-4.61701	-4.53427	-4.45152	-4.36694	-4.27907	-4.1867	-4.08885	-3.98464	-3.87317	-3.75348	-3.62442	-3.4846	-3.33245	-3.16613	-2.98368	-2.78306	-2.56227
								2.875	-10.3256	-10.3896	-10.3673	-10.2677	-10.1011	-9.8784	-9.61094	-9.31007	-8.98677	-8.65131	-8.31304	-7.98011	-7.65933	-7.35606	-7.07422	-6.81627	-6.58333	-6.37529	-6.19102	-6.02855	-5.88526	-5.75817	-5.64404	-5.53967	-5.44198	-5.34815	-5.25566	-5.16238	-5.06652	-4.96656	-4.86124	-4.74937	-4.62986	-4.50152	-4.36305	-4.21294	-4.04951	-3.87087	-3.67501	-3.45986	-3.2234
								3.125	-11.552	-11.6203	-11.599	-11.4968	-11.3242	-11.0921	-10.8118	-10.4949	-10.1527	-9.79562	-9.43353	-9.07501	-8.72737	-8.39654	-8.087	-7.80174	-7.54239	-7.30931	-7.1017	-6.91789	-6.75544	-6.61142	-6.4826	-6.36564	-6.25729	-6.15446	-6.05435	-5.95451	-5.85278	-5.74733	-5.63657	-5.51902	-5.39333	-5.2581	-5.11184	-4.95294	-4.7796	-4.5899	-4.38177	-4.15316	-3.90203
								3.375	-12.6622	-12.7383	-12.7218	-12.6219	-12.4484	-12.2123	-11.925	-11.5981	-11.2429	-10.8702	-10.49	-10.1114	-9.74207	-9.38852	-9.05572	-8.74723	-8.46519	-8.2104	-7.9825	-7.7801	-7.601	-7.44239	-7.30105	-7.17358	-7.05656	-6.94667	-6.84084	-6.73626	-6.63047	-6.52127	-6.40674	-6.28512	-6.15475	-6.01405	-5.86132	-5.69482	-5.5127	-5.31298	-5.09359	-4.85248	-4.58765
								3.625	-13.6341	-13.7217	-13.7148	-13.6222	-13.4537	-13.2201	-12.9325	-12.6025	-12.2413	-11.8598	-11.4683	-11.0761	-10.6913	-10.3209	-9.97017	-9.64334	-9.34301	-9.07049	-8.82582	-8.608	-8.41505	-8.24437	-8.09277	-7.95685	-7.83303	-7.71784	-7.6079	-7.50014	-7.39172	-7.28014	-7.16314	-7.03863	-6.90472	-6.75956	-6.60133	-6.42816	-6.23811	-6.0292	-5.79938	-5.54663	-5.269
								3.875	-14.4472	-14.5503	-14.5579	-14.4785	-14.3216	-14.0974	-13.817	-13.4916	-13.1322	-12.7499	-12.3549	-11.9565	-11.5634	-11.1826	-10.8202	-10.4806	-10.1671	-9.88139	-9.62397	-9.39422	-9.1905	-9.01039	-8.85085	-8.70847	-8.57962	-8.46065	-8.34798	-8.23824	-8.1283	-8.01531	-7.89671	-7.77012	-7.63339	-7.48446	-7.32134	-7.14208	-6.9447	-6.7272	-6.48759	-6.22391	-5.93431
								4.125	-15.0828	-15.2056	-15.2331	-15.1731	-15.0346	-14.8276	-14.5625	-14.2501	-13.9013	-13.5268	-13.1366	-12.7405	-12.3468	-11.9632	-11.5959	-11.2499	-10.9288	-10.6349	-10.3691	-10.1312	-9.91997	-9.73321	-9.56804	-9.42114	-9.28887	-9.16746	-9.05315	-8.94232	-8.83159	-8.7178	-8.59811	-8.46985	-8.33063	-8.17824	-8.01051	-7.82544	-7.62103	-7.3953	-7.14636	-6.87233	-6.57147
								4.375	-15.5251	-15.672	-15.7247	-15.6906	-15.578	-15.3962	-15.1549	-14.8646	-14.5355	-14.1779	-13.8019	-13.4167	-13.031	-12.6525	-12.2877	-11.942	-11.6194	-11.3227	-11.0533	-10.8114	-10.596	-10.4055	-10.237	-10.0874	-9.9532	-9.83046	-9.71533	-9.60402	-9.49289	-9.37856	-9.2579	-9.12802	-8.98632	-8.83041	-8.65804	-8.46714	-8.25574	-8.02194	-7.76392	-7.47996	-7.16846
								4.625	-15.7616	-15.937	-16.0205	-16.0188	-15.9395	-15.7911	-15.5826	-15.3236	-15.0237	-14.6927	-14.3402	-13.9753	-13.6064	-13.2414	-12.8869	-12.5487	-12.231	-11.9372	-11.669	-11.4272	-11.2113	-11.0198	-10.8503	-10.6998	-10.5649	-10.4418	-10.3264	-10.2149	-10.1035	-9.98858	-9.86676	-9.73498	-9.59047	-9.4307	-9.25336	-9.05636	-8.83779	-8.59583	-8.32882	-8.03519	-7.71354
								4.875	-15.7842	-15.9922	-16.1119	-16.1491	-16.1105	-16.0037	-15.8367	-15.6183	-15.3572	-15.0625	-14.7432	-14.4079	-14.0649	-13.7219	-13.3857	-13.0621	-12.756	-12.4708	-12.2089	-11.9715	-11.7585	-11.5688	-11.4005	-11.2508	-11.1164	-10.9936	-10.8784	-10.7668	-10.655	-10.5391	-10.4157	-10.2814	-10.1335	-9.9693	-9.78643	-9.58284	-9.35669	-9.10633	-8.83024	-8.52709	-8.19566
								5.125	-15.589	-15.8336	-15.9945	-16.0767	-16.0859	-16.0286	-15.9118	-15.7429	-15.53	-15.281	-15.0043	-14.7079	-14.3997	-14.0872	-13.7772	-13.4756	-13.1874	-12.9166	-12.666	-12.4372	-12.2305	-12.0456	-11.8806	-11.7332	-11.6003	-11.4784	-11.3635	-11.2518	-11.1391	-11.0218	-10.8961	-10.7586	-10.6065	-10.4371	-10.2479	-10.0371	-9.80278	-9.54361	-9.25824	-8.94556	-8.6046
								5.375	-15.1774	-15.4619	-15.6687	-15.8015	-15.8651	-15.8646	-15.8058	-15.6951	-15.5391	-15.3448	-15.1197	-14.871	-14.6062	-14.3323	-14.056	-13.7833	-13.5194	-13.2686	-13.0341	-12.8179	-12.621	-12.4434	-12.2837	-12.14	-12.0095	-11.8889	-11.7745	-11.6623	-11.5484	-11.4289	-11.3001	-11.1586	-11.0014	-10.8257	-10.6295	-10.4106	-10.1675	-9.89904	-9.60407	-9.28178	-8.93146
								5.625	-14.5557	-14.8831	-15.1395	-15.3279	-15.4516	-15.5145	-15.5209	-15.4759	-15.3847	-15.2533	-15.0879	-14.8951	-14.6815	-14.4537	-14.2182	-13.9809	-13.7472	-13.5216	-13.3077	-13.108	-12.924	-12.7561	-12.6035	-12.4648	-12.3376	-12.2187	-12.1046	-11.9917	-11.8759	-11.7535	-11.6207	-11.4742	-11.3109	-11.1282	-10.9239	-10.6961	-10.4436	-10.1653	-9.86036	-9.5283	-9.1687
								5.875	-13.7355	-14.108	-14.4172	-14.6651	-14.8536	-14.9852	-15.0628	-15.0899	-15.0705	-15.0089	-14.9105	-14.7805	-14.625	-14.45	-14.2616	-14.0655	-13.8672	-13.6715	-13.4822	-13.3025	-13.1341	-12.9782	-12.8345	-12.702	-12.5785	-12.4616	-12.3479	-12.2338	-12.1157	-11.9896	-11.852	-11.6996	-11.5292	-11.3385	-11.1253	-10.8879	-10.6253	-10.3366	-10.0213	-9.67929	-9.31046
								6.125	-12.7334	-13.1522	-13.5165	-13.8267	-14.0835	-14.288	-14.4414	-14.5457	-14.6032	-14.6172	-14.5913	-14.53	-14.4384	-14.3216	-14.1855	-14.0356	-13.8772	-13.7154	-13.5543	-13.3974	-13.2473	-13.1053	-12.9719	-12.8464	-12.7274	-12.6127	-12.4992	-12.3837	-12.2626	-12.1322	-11.9891	-11.8299	-11.6517	-11.4521	-11.2292	-10.9816	-10.7082	-10.4087	-10.0828	-9.73067	-9.35264
								6.375	-11.5705	-12.0362	-12.4565	-12.8306	-13.1579	-13.4378	-13.67	-13.8549	-13.9932	-14.0866	-14.1374	-14.149	-14.1254	-14.0711	-13.9913	-13.8913	-13.7764	-13.6517	-13.5216	-13.3901	-13.2601	-13.1336	-13.0116	-12.8941	-12.7801	-12.6677	-12.5544	-12.4371	-12.3126	-12.1774	-12.0281	-11.8615	-11.6749	-11.4659	-11.2327	-10.9743	-10.6898	-10.3791	-10.0424	-9.68011	-9.29297
								6.625	-10.2718	-10.784	-11.2602	-11.6985	-12.0968	-12.453	-12.7653	-13.0323	-13.2533	-13.4282	-13.5581	-13.6451	-13.6921	-13.7029	-13.6821	-13.6346	-13.5655	-13.4801	-13.383	-13.2786	-13.1703	-13.0605	-12.9509	-12.842	-12.7333	-12.6234	-12.5103	-12.3911	-12.263	-12.1226	-11.9667	-11.7923	-11.5967	-11.3779	-11.1343	-10.8647	-10.5689	-10.247	-9.89939	-9.52706	-9.13098
								6.875	-8.86536	-9.42266	-9.95352	-10.4549	-10.9232	-11.3551	-11.7469	-12.0956	-12.3991	-12.6557	-12.8651	-13.028	-13.1464	-13.2233	-13.2626	-13.2687	-13.2468	-13.2019	-13.1389	-13.0626	-12.9768	-12.8846	-12.788	-12.6881	-12.585	-12.4778	-12.3649	-12.2438	-12.1119	-11.9661	-11.8035	-11.6212	-11.4166	-11.188	-10.9337	-10.6531	-10.3461	-10.013	-9.65483	-9.27268	-8.86798
								7.125	-7.38152	-7.98168	-8.5648	-9.12668	-9.66256	-10.1674	-10.6362	-11.0645	-11.4483	-11.7847	-12.0719	-12.3095	-12.4983	-12.6405	-12.7393	-12.7989	-12.8239	-12.8196	-12.791	-12.7431	-12.6801	-12.6056	-12.5222	-12.4316	-12.3343	-12.2299	-12.1173	-11.9944	-11.8588	-11.7078	-11.5386	-11.3484	-11.1351	-10.8969	-10.6324	-10.3411	-10.0233	-9.67961	-9.31122	-8.91975	-8.50694
								7.375	-5.85165	-6.49159	-7.12349	-7.74208	-8.34139	-8.91505	-9.45664	-9.96015	-10.4202	-10.8325	-11.1939	-11.5029	-11.7592	-11.9642	-12.1204	-12.2316	-12.3023	-12.3375	-12.3424	-12.3223	-12.2818	-12.2248	-12.1545	-12.0731	-11.9816	-11.8802	-11.768	-11.6435	-11.5045	-11.3486	-11.1732	-10.9757	-10.7542	-10.5069	-10.2328	-9.93168	-9.60382	-9.25025	-8.87249	-8.47248	-8.05231
								7.625	-4.30725	-4.98318	-5.65941	-6.32972	-6.98701	-7.62369	-8.23206	-8.80477	-9.33512	-9.8175	-10.2477	-10.6229	-10.942	-11.2056	-11.4155	-11.5751	-11.6887	-11.7611	-11.7978	-11.8041	-11.7849	-11.7447	-11.687	-11.6145	-11.5287	-11.4303	-11.3187	-11.1929	-11.0509	-10.8907	-10.7097	-10.5057	-10.2768	-10.0214	-9.73887	-9.42889	-9.09213	-8.72984	-8.34384	-7.93636	-7.50982
								7.875	-2.77866	-3.48622	-4.20155	-4.91756	-5.62618	-6.31875	-6.98644	-7.6207	-8.2137	-8.75868	-9.25033	-9.68492	-10.0605	-10.3768	-10.6353	-10.8388	-10.9913	-11.0977	-11.1633	-11.1937	-11.1942	-11.1694	-11.1233	-11.0591	-10.9788	-10.8832	-10.7725	-10.6457	-10.5014	-10.3374	-10.1518	-9.94232	-9.7072	-9.44512	-9.15538	-8.83802	-8.49383	-8.1243	-7.73149	-7.31793	-6.88631
								8.125	-1.29415	-2.02861	-2.7772	-3.53213	-4.28449	-5.02472	-5.74303	-6.42989	-7.07648	-7.67511	-8.21953	-8.7052	-9.12942	-9.49132	-9.7918	-10.0333	-10.2197	-10.3557	-10.4466	-10.4982	-10.5158	-10.5046	-10.4689	-10.412	-10.3366	-10.2437	-10.1339	-10.0066	-9.86043	-9.69372	-9.50448	-9.29074	-9.05082	-8.78354	-8.4883	-8.16529	-7.81547	-7.44048	-7.04264	-6.62466	-6.1895
								8.375	0.120994	-0.635414	-1.41109	-2.19764	-2.9855	-3.76437	-4.52371	-5.25321	-5.94327	-6.58543	-7.17275	-7.7	-8.16389	-8.56302	-8.89789	-9.17064	-9.38485	-9.54516	-9.65694	-9.72592	-9.75775	-9.75775	-9.73052	-9.67982	-9.6084	-9.51794	-9.40905	-9.28147	-9.13415	-8.96556	-8.77388	-8.55725	-8.31412	-8.04337	-7.74451	-7.41784	-7.06442	-6.68604	-6.28517	-5.8647	-5.42779
								8.625	1.44534	0.671915	-0.124558	-0.935217	-1.74999	-2.55805	-3.34829	-4.10984	-4.83254	-5.5074	-6.12693	-6.68544	-7.17916	-7.60634	-7.96713	-8.26343	-8.49864	-8.67732	-8.80481	-8.88691	-8.9294	-8.93777	-8.91686	-8.87069	-8.80228	-8.71356	-8.60543	-8.47783	-8.32993	-8.16034	-7.96738	-7.74929	-7.5046	-7.23224	-6.93179	-6.6036	-6.24879	-5.86926	-5.46757	-5.04674	-4.61006
								8.875	2.66168	1.87597	1.06485	0.237527	-0.595579	-1.42329	-2.23416	-3.01695	-3.76119	-4.45753	-5.09818	-5.67715	-6.19039	-6.63589	-7.0136	-7.32525	-7.5741	-7.76464	-7.90222	-7.99264	-8.04178	-8.05527	-8.03813	-7.99457	-7.9278	-7.84	-7.73225	-7.60468	-7.45662	-7.28681	-7.09367	-6.87551	-6.63089	-6.3588	-6.05881	-5.73129	-5.37739	-4.99905	-4.59886	-4.17991	-3.74556
								9.125	3.75769	2.964	2.14399	1.30708	0.463888	-0.374238	-1.19569	-1.98912	-2.7439	-3.45059	-4.10128	-4.68986	-5.21218	-5.66612	-6.05154	-6.37007	-6.62492	-6.82053	-6.96222	-7.05584	-7.10731	-7.12236	-7.10611	-7.06291	-6.99616	-6.90816	-6.80016	-6.67244	-6.52444	-6.355	-6.16261	-5.94562	-5.70261	-5.43254	-5.13499	-4.8103	-4.45958	-4.08475	-3.68839	-3.2736	-2.84373
								9.375	4.72581	3.92788	3.10414	2.26409	1.41842	0.578491	-0.244133	-1.03815	-1.79303	-2.49941	-3.14946	-3.73715	-4.25838	-4.71108	-5.09511	-5.41211	-5.6653	-5.85909	-5.99882	-6.09035	-6.13962	-6.15242	-6.13394	-6.08862	-6.01996	-5.93037	-5.82123	-5.69289	-5.54491	-5.37618	-5.18522	-4.97041	-4.7303	-4.46383	-4.17052	-3.85064	-3.50523	-3.13612	-2.74583	-2.33738	-1.91408
								9.625	5.56328	4.76417	3.94104	3.10345	2.262	1.42793	0.612603	-0.172913	-0.91835	-1.61462	-2.25416	-2.83117	-3.34178	-3.78409	-4.15808	-4.4655	-4.70962	-4.89489	-5.02667	-5.11081	-5.15331	-5.15993	-5.13593	-5.0858	-5.01307	-4.92025	-4.80876	-4.67906	-4.53073	-4.36272	-4.17355	-3.96161	-3.7254	-3.4638	-3.17624	-2.86288	-2.52464	-2.16323	-1.78103	-1.38094	-0.966131
								9.875	6.27184	5.47378	4.6547	3.82411	2.99245	2.1707	1.36991	0.600753	-0.126933	-0.804489	-1.42478	-1.9824	-2.47383	-2.89746	-3.25352	-3.54393	-3.77208	-3.94252	-4.06065	-4.13233	-4.16355	-4.1601	-4.12722	-4.06943	-3.9903	-3.89234	-3.77705	-3.6449	-3.49553	-3.32789	-3.14051	-2.93175	-2.70004	-2.44419	-2.16351	-1.858	-1.52845	-1.17637	-0.803957	-0.413926	-0.00927396
								10.125	6.85708	6.06149	5.24889	4.42868	3.6111	2.80678	2.02631	1.27987	0.576754	-0.074955	-0.668672	-1.19952	-1.66446	-2.06227	-2.39351	-2.66038	-2.86644	-3.01637	-3.11563	-3.17012	-3.18583	-3.16853	-3.12347	-3.05515	-2.96713	-2.86197	-2.74115	-2.60519	-2.45373	-2.28574	-2.09973	-1.89402	-1.66698	-1.4173	-1.14416	-0.847392	-0.527579	-0.186021	0.175321	0.553975	0.947182
								10.375	7.32795	6.53542	5.73069	4.92307	4.12249	3.33919	2.58326	1.86427	1.19088	0.570493	0.00904538	-0.489214	-0.921802	-1.28801	-1.5888	-1.82669	-2.00548	-2.13003	-2.20587	-2.23897	-2.23533	-2.20069	-2.1403	-2.05862	-1.95921	-1.84462	-1.71636	-1.57495	-1.42004	-1.2506	-1.06513	-0.861893	-0.6392	-0.395614	-0.130165	0.157501	0.467039	0.797397	1.14689	1.51333	1.89425
								10.625	7.69588	6.90623	6.10981	5.31576	4.53375	3.77357	3.04477	2.35626	1.71598	1.13064	0.605419	0.143882	-0.252126	-0.582448	-0.848532	-1.05326	-1.20073	-1.29598	-1.34469	-1.35288	-1.32656	-1.27149	-1.19288	-1.09517	-0.981919	-0.855654	-0.717894	-0.569174	-0.409164	-0.236834	-0.0506649	0.151105	0.370258	0.608344	0.866492	1.14526	1.44456	1.76361	2.10103	2.45496	2.82325
								10.875	7.97395	7.18636	6.39777	5.6172	4.85404	4.11763	3.41695	2.76025	2.15475	1.60638	1.11956	0.697139	0.34027	0.0485137	-0.180089	-0.348834	-0.462138	-0.525266	-0.54405	-0.524584	-0.472928	-0.394833	-0.295495	-0.17935	-0.0499295	0.0902284	0.239595	0.397614	0.564595	0.741552	0.930008	1.13175	1.34864	1.58233	1.83411	2.10475	2.39442	2.70264	3.02836	3.37007	3.72596
								11.125	8.17598	7.38914	6.60719	5.83906	5.09387	4.38054	3.70751	3.08239	2.51165	2.00048	1.55253	1.1699	0.853071	0.600975	0.411128	0.279798	0.202232	0.172914	0.185846	0.234836	0.313769	0.416882	0.538977	0.675623	0.823291	0.979428	1.14248	1.31186	1.48782	1.67137	1.864	2.06752	2.28383	2.5147	2.76156	3.02541	3.30664	3.60511	3.92008	4.25042	4.59471
								11.375	8.31574	7.52802	6.75097	5.99348	5.26444	4.57239	3.92527	3.33007	2.79259	2.31728	1.90707	1.56332	1.28585	1.07298	0.921709	0.827861	0.786339	0.79137	0.836774	0.916247	1.02361	1.15307	1.2994	1.45818	1.62586	1.79984	1.97853	2.1613	2.34833	2.54057	2.73949	2.94687	3.16466	3.39469	3.63855	3.89742	4.17195	4.46227	4.76803	5.08843	5.42246
								11.625	8.40621	7.61585	6.84165	6.09247	5.37704	4.70358	4.07958	3.5115	3.0045	2.56238	2.18738	1.88019	1.63999	1.46455	1.35033	1.29276	1.28639	1.3252	1.40282	1.51283	1.64896	1.80539	1.97687	2.15892	2.34796	2.54136	2.73746	2.93552	3.13568	3.33877	3.54622	3.75975	3.98134	4.21286	4.45602	4.71215	4.98216	5.26647	5.56504	5.87745	6.20304
								11.875	8.45885	7.6642	6.89069	6.14723	5.44242	4.78426	4.17987	3.63521	3.15495	2.74228	2.39883	2.1247	1.9185	1.77747	1.69762	1.67398	1.70079	1.77179	1.88042	2.02014	2.18462	2.36795	2.56483	2.77076	2.9821	3.19614	3.41112	3.62621	3.84142	4.0575	4.27574	4.49784	4.72572	4.96129	5.20632	5.46232	5.73039	6.0112	6.30503	6.6118	6.93123
								12.125	8.48323	7.68289	6.90805	6.16769	5.47037	4.82391	4.23514	3.70967	3.25172	2.86399	2.5476	2.30214	2.12574	2.01517	1.96604	1.97305	2.03015	2.13085	2.26846	2.43629	2.62793	2.83741	3.05938	3.28927	3.52336	3.75885	3.99387	4.22745	4.45947	4.69053	4.92181	5.15489	5.39162	5.63392	5.88361	6.14229	6.41124	6.69138	6.98324	7.28709	7.60295
								12.375	8.48661	7.67965	6.90179	6.16215	5.46927	4.83089	4.25364	3.74287	3.30246	2.93471	2.64037	2.41861	2.26715	2.1824	2.15964	2.19328	2.27705	2.40427	2.5681	2.76176	2.97874	3.21303	3.4592	3.7126	3.96942	4.22676	4.48261	4.73584	4.98617	5.23402	5.48042	5.7268	5.97493	6.22668	6.48387	6.74816	7.02098	7.30343	7.5963	7.90012	8.21524
								12.625	8.47386	7.65994	6.87791	6.13702	5.44589	4.81223	4.24256	3.74206	3.31438	2.96156	2.68405	2.48073	2.34901	2.28503	2.28385	2.33963	2.44594	2.59596	2.78273	2.99941	3.23941	3.49664	3.76562	4.04162	4.32073	4.59991	4.877	5.15071	5.42054	5.68673	5.95012	6.21198	6.47393	6.73775	7.00522	7.27805	7.55775	7.84556	8.14247	8.44925	8.7665
								12.875	8.44751	7.62697	6.84026	6.0968	5.40528	4.77346	4.20785	3.71353	3.29403	2.95125	2.68545	2.49532	2.3781	2.32975	2.34515	2.41836	2.5428	2.71159	2.9177	3.15421	3.4145	3.69243	3.98245	4.27975	4.58031	4.88094	5.17933	5.47398	5.76419	6.04998	6.33197	6.61121	6.88918	7.16751	7.44792	7.73208	8.02155	8.31767	8.62159	8.93426	9.25649
								13.125	8.40791	7.58185	6.79072	6.04407	5.35076	4.71859	4.15414	3.66248	3.24714	2.90994	2.6511	2.46923	2.36148	2.32374	2.35083	2.43674	2.57488	2.75831	2.97998	3.23296	3.5106	3.80673	4.11573	4.43272	4.75357	5.07495	5.39435	5.71009	6.02124	6.32756	6.62943	6.92768	7.22358	7.51859	7.81431	8.11236	8.41427	8.72145	9.03513	9.35641	9.68626
								13.375	8.35358	7.52387	6.72936	5.97975	5.28404	4.65016	4.08476	3.59302	3.1785	2.84311	2.58707	2.40903	2.30618	2.27443	2.30862	2.40278	2.55033	2.74438	2.9779	3.24397	3.53596	3.84766	4.17345	4.50833	4.84809	5.18924	5.52911	5.86579	6.1981	6.52554	6.84825	7.16679	7.48218	7.7957	8.10877	8.42291	8.7396	9.06023	9.3861	9.71838	10.0582
								13.625	8.28168	7.45092	6.65487	5.90337	5.20554	4.56946	4.00191	3.50821	3.09206	2.75549	2.49887	2.32097	2.21909	2.18928	2.2265	2.32486	2.47792	2.67886	2.92073	3.19668	3.50009	3.8248	4.16512	4.51603	4.87319	5.23299	5.59255	5.94974	6.30315	6.65201	6.99614	7.33587	7.67192	8.00536	8.3374	8.66941	9.00277	9.33882	9.67886	10.0241	10.3757
								13.875	8.18849	7.35994	6.56493	5.81342	5.11463	4.47678	3.90681	3.41023	2.99092	2.65112	2.39141	2.21078	2.10676	2.07557	2.11239	2.21154	2.36671	2.57126	2.81836	3.10127	3.41344	3.74873	4.10146	4.46656	4.83959	5.21679	5.59512	5.97222	6.34642	6.71666	7.08249	7.44391	7.80139	8.1557	8.50785	8.85901	9.21042	9.56333	9.91897	10.2786	10.6433
								14.125	8.06996	7.24744	6.45672	5.70782	5.01004	4.37172	3.79999	3.30054	2.87751	2.53339	2.26904	2.08373	1.97529	1.94024	1.97402	2.07121	2.22575	2.43121	2.68093	2.96831	3.28692	3.63066	3.99387	4.37145	4.75887	5.15225	5.54835	5.94459	6.33905	6.73038	7.11782	7.50107	7.88029	8.25598	8.62886	8.99991	9.37017	9.74076	10.1128	10.4876	10.8661
								14.375	7.92224	7.10999	6.32736	5.58433	4.89024	4.25357	3.68157	3.18018	2.75379	2.40518	2.13557	1.94456	1.83034	1.7898	1.81871	1.91199	2.06387	2.26817	2.51848	2.80836	3.13152	3.48194	3.85401	4.24258	4.64306	5.05143	5.46428	5.87881	6.29284	6.70473	7.1134	7.51824	7.91909	8.31614	8.70985	9.10094	9.49024	9.87873	10.2674	10.6574	11.0497
								14.625	7.74214	6.94472	6.17436	5.44096	4.75386	4.12159	3.55158	3.04995	2.62138	2.26901	1.99438	1.79753	1.67705	1.63023	1.65327	1.74145	1.88936	2.09113	2.34062	2.63159	2.95792	3.31368	3.69332	4.09167	4.50406	4.92637	5.35499	5.78692	6.21969	6.65139	7.08063	7.50646	7.92841	8.34635	8.76045	9.17116	9.5791	9.98502	10.3898	10.7944	11.1999
								14.875	7.52758	6.74969	5.99604	5.27637	4.59997	3.9754	3.4102	2.9107	2.48187	2.12716	1.84855	1.6465	1.52005	1.46697	1.4839	1.56654	1.70989	1.90843	2.1563	2.44751	2.77613	3.13634	3.52264	3.92986	4.35325	4.78858	5.23206	5.68046	6.13107	6.58166	7.03055	7.47646	7.91858	8.35647	8.79001	9.21935	9.64488	10.0672	10.4869	10.9049	11.3222
								15.125	7.27783	6.52419	5.79178	5.09013	4.42842	3.81518	3.25805	2.76354	2.33687	1.98188	1.70094	1.49498	1.36353	1.30486	1.3161	1.39342	1.53225	1.72745	1.97348	2.26463	2.59514	2.95933	3.35174	3.76721	4.20094	4.64852	5.10604	5.57001	6.03746	6.50589	6.97328	7.43805	7.89905	8.35554	8.80707	9.25354	9.69508	10.132	10.5649	10.9945	11.4215
								15.375	6.99376	6.26895	5.56226	4.88294	4.24	3.6419	3.09633	2.60995	2.18825	1.83543	1.55426	1.34617	1.21119	1.14813	1.15464	1.22739	1.36227	1.55453	1.79899	2.09021	2.42262	2.79068	3.189	3.61238	4.05596	4.51521	4.986	5.46465	5.9479	6.43297	6.91754	7.39969	7.87797	8.35131	8.81898	9.2806	9.73604	10.1854	10.6292	11.0678	11.502
								15.625	6.67785	5.98621	5.30952	4.6567	4.03654	3.45737	2.9269	2.45192	2.03816	1.69015	1.41112	1.20297	1.06628	1.00038	1.00349	1.07279	1.20465	1.39475	1.63827	1.93003	2.26469	2.63681	3.04107	3.47224	3.92537	4.39578	4.87917	5.3716	5.86956	6.36998	6.87021	7.36805	7.86173	8.34986	8.83145	9.30584	9.77267	10.2319	10.6837	11.1285	11.5669
								15.875	6.33415	5.67967	5.03695	4.41454	3.82093	3.26431	2.75235	2.29194	1.88905	1.54855	1.27408	1.06804	0.931554	0.864538	0.865754	0.932937	1.06294	1.25188	1.49529	1.78829	2.12572	2.50228	2.91266	3.35162	3.81409	4.29525	4.79057	5.29588	5.8074	6.32176	6.83603	7.34768	7.85464	8.35527	8.84827	9.33275	9.80814	10.2742	10.7309	11.1786	11.6179
								16.125	5.96817	5.35439	4.74919	4.16068	3.59702	3.06622	2.57588	2.13297	1.74368	1.41317	1.14555	0.943692	0.809297	0.742843	0.743674	0.810076	0.939406	1.12822	1.37243	1.66741	2.00821	2.38963	2.80638	3.25316	3.72479	4.21626	4.72284	5.24009	5.76395	6.29077	6.8173	7.34074	7.85874	8.36936	8.87108	9.36277	9.84367	10.3133	10.7717	11.219	11.6557
								16.375	5.5865	5.01646	4.45182	3.90021	3.36942	2.86724	2.40118	1.97828	1.60491	1.28656	1.02775	0.831875	0.701188	0.636759	0.638517	0.705314	0.835015	1.02462	1.27041	1.56803	1.9127	2.29933	2.72261	3.17719	3.65772	4.15902	4.6761	5.20427	5.73919	6.27689	6.81385	7.34697	7.87365	8.39169	8.89933	9.39526	9.87853	10.3486	10.8052	11.2486	11.6792
								16.625	5.19658	4.67276	4.15114	3.63883	3.14324	2.67191	2.23224	1.83131	1.47566	1.17113	0.922628	0.734083	0.608309	0.546975	0.550611	0.618636	0.749435	0.940461	1.18834	1.489	1.83783	2.22979	2.65958	3.12175	3.61078	4.12127	4.648	5.18597	5.73055	6.27748	6.82297	7.36363	7.89659	8.41945	8.93023	9.42745	9.91003	10.3773	10.8289	11.2651	11.6862
								16.875	4.80625	4.33055	3.85378	3.38254	2.92383	2.48491	2.07307	1.69542	1.35868	1.06898	0.831696	0.651248	0.531032	0.473331	0.479279	0.548879	0.681039	0.873662	1.12373	1.42745	1.78034	2.17745	2.61343	3.08271	3.5796	4.09846	4.63378	5.1803	5.73307	6.28754	6.83962	7.38567	7.92258	8.44773	8.95897	9.45468	9.93364	10.3951	10.8388	11.2647	11.6734
								17.125	4.42339	3.99707	3.56635	3.13726	2.71641	2.31076	1.92747	1.57369	1.25631	0.981793	0.75592	0.583654	0.46898	0.414799	0.422869	0.493781	0.626978	0.820819	1.07265	1.37892	1.73533	2.13696	2.57841	3.05397	3.55777	4.08391	4.6266	5.18026	5.73964	6.2999	6.85664	7.406	7.94462	8.46969	8.97893	9.47055	9.9433	10.3963	10.8294	11.2424	11.6362
								17.375	4.05551	3.67922	3.29506	2.90852	2.52578	2.15351	1.79876	1.46869	1.17038	0.910609	0.695605	0.530868	0.420986	0.369495	0.378787	0.450058	0.583297	0.777326	1.02986	1.33761	1.69643	2.10142	2.54715	3.02777	3.53718	4.06922	4.61781	5.17705	5.74137	6.30563	6.86517	7.41585	7.95412	8.47699	8.98203	9.46737	9.93168	10.3741	10.7944	11.1926	11.5693
								17.625	3.70937	3.38312	3.04538	2.70109	2.356	2.01651	1.68953	1.38226	1.10196	0.855749	0.650308	0.491688	0.385091	0.334707	0.34358	0.413524	0.54509	0.737579	0.989085	1.29659	1.65609	2.06275	2.51107	2.99505	3.50838	4.04464	4.59741	5.1605	5.72802	6.29451	6.85505	7.40523	7.94132	8.46016	8.9592	9.43649	9.89066	10.3209	10.7268	11.1087	11.4672
								17.875	3.39068	3.11387	2.82176	2.51876	2.21018	1.90215	1.60146	1.31534	1.05129	0.816717	0.618799	0.464143	0.358587	0.306989	0.313062	0.379261	0.506718	0.69523	0.943287	1.24816	1.606	2.01205	2.46074	2.94593	3.4611	3.99955	4.55458	5.11964	5.68854	6.25552	6.81536	7.36344	7.89581	8.40916	8.90082	9.3688	9.81168	10.2286	10.6194	10.9843	11.3242
								18.125	3.10385	2.8753	2.62743	2.36411	2.09025	1.81172	1.5352	1.26796	1.01769	0.792183	0.599075	0.445558	0.338117	0.282296	0.2825	0.341847	0.46207	0.643491	0.885018	1.18423	1.53747	1.94005	2.38637	2.87017	3.38472	3.92305	4.47816	5.04319	5.61162	6.17739	6.735	7.2796	7.80703	8.31384	8.79725	9.25521	9.68628	10.0897	10.4651	10.8131	11.1345
								18.375	2.85185	2.66979	2.4642	2.2384	1.99692	1.74537	1.4903	1.23908	0.999594	0.779999	0.588418	0.432632	0.319793	0.256146	0.24681	0.295586	0.404842	0.575447	0.806763	1.0967	1.44185	1.83759	2.27834	2.75772	3.26883	3.80445	4.35729	4.92017	5.48627	6.04922	6.60325	7.14325	7.66488	8.16453	8.63932	9.08713	9.5065	9.89665	10.2574	10.5893	10.8934
								18.625	2.63612	2.4983	2.3325	2.14156	1.92962	1.70203	1.46527	1.22676	0.994596	0.777315	0.583527	0.421615	0.299402	0.223856	0.200824	0.23482	0.328871	0.48443	0.701349	0.977919	1.31098	1.69607	2.12763	2.59922	3.10378	3.63386	4.18191	4.74047	5.30239	5.86101	6.41029	6.94488	7.46022	7.95255	8.41886	8.85696	9.26539	9.64335	9.99077	10.3082	10.5968
								18.875	2.45662	2.36028	2.23137	2.07223	1.8866	1.67961	1.45765	1.2282	0.999603	0.780734	0.580708	0.408507	0.272636	0.180793	0.139574	0.154226	0.228469	0.364376	0.562329	0.821043	1.13767	1.50794	1.92637	2.3865	2.88115	3.4027	3.94334	4.49535	5.05129	5.60421	6.14778	6.67641	7.18533	7.67059	8.12907	8.55848	8.95731	9.32477	9.66079	9.96599	10.2416
								19.125	2.3119	2.25392	2.15862	2.02787	1.86505	1.67506	1.46419	1.24	1.01103	0.786529	0.576095	0.389305	0.235346	0.122652	0.05858	0.0491345	0.0987538	0.210173	0.384347	0.620469	0.916053	1.26708	1.66821	2.11301	2.59424	3.10413	3.63469	4.17793	4.72615	5.27211	5.80922	6.33162	6.83433	7.3132	7.76495	8.18718	8.57831	8.93753	9.26475	9.56063	9.82648
								19.375	2.19934	2.17626	2.11103	2.00506	1.86138	1.68465	1.48109	1.25831	1.02504	0.790879	0.565895	0.360249	0.1838	0.0457179	-0.045872	-0.084192	-0.0640553	0.01797	0.163464	0.372148	0.641965	0.969211	1.34875	1.77424	2.23844	2.73351	3.25127	3.78355	4.32238	4.86027	5.39035	5.90652	6.40352	6.87702	7.32355	7.74056	8.12636	8.48008	8.8016	9.09155	9.35129
								19.625	2.11538	2.12348	2.0846	1.99969	1.87143	1.70426	1.50429	1.27916	1.03781	0.790136	0.546655	0.318088	0.11495	-0.0528656	-0.176464	-0.248282	-0.262362	-0.214538	-0.10256	0.0738824	0.313224	0.612146	0.965788	1.36798	1.81155	2.28861	2.79091	3.31008	3.83796	4.3668	4.88947	5.39959	5.89166	6.3611	6.80423	7.21833	7.60156	7.95292	8.27222	8.56005	8.81773
								19.875	2.05579	2.09123	2.0749	2.00731	1.89082	1.72961	1.52971	1.29875	1.04581	0.781096	0.515516	0.260324	0.0266578	-0.174881	-0.334639	-0.444264	-0.497009	-0.487942	-0.414096	-0.274516	-0.0702068	0.195971	0.519513	0.894496	1.31388	1.76984	2.25407	2.75808	3.27353	3.79245	4.30745	4.81188	5.29999	5.7669	6.20871	6.62247	7.00613	7.35855	7.6794	7.96916	8.22908
								20.125	2.01607	2.07492	2.07734	2.02344	1.91523	1.75666	1.55359	1.31367	1.04607	0.761233	0.470436	0.185413	-0.082112	-0.320862	-0.520443	-0.671719	-0.767141	-0.800985	-0.769528	-0.671112	-0.506116	-0.276865	0.0125735	0.356603	0.748412	1.18028	1.64393	2.13082	2.63246	3.14069	3.64787	4.1471	4.63232	5.09837	5.54108	5.95721	6.34448	6.70153	7.02784	7.32373	7.59031
								20.375	1.99173	2.07007	2.08756	2.04389	1.94074	1.78179	1.57274	1.32119	1.03638	0.7289	0.410362	0.0929173	-0.211172	-0.489996	-0.732448	-0.928623	-1.07017	-1.15055	-1.16525	-1.11186	-0.990063	-0.801577	-0.54995	-0.240365	0.120671	0.525641	0.966356	1.43427	1.92081	2.41765	2.91694	3.4115	3.89497	4.36189	4.80775	5.22902	5.62312	5.9884	6.3241	6.63032	6.90797
								20.625	1.97859	2.07262	2.10167	2.06504	1.96406	1.80213	1.58478	1.31947	1.01546	0.683476	0.335347	-0.0164084	-0.359053	-0.680095	-0.967755	-1.21138	-1.40183	-1.53174	-1.59578	-1.59073	-1.51553	-1.37122	-1.16073	-0.888761	-0.561423	-0.185952	0.229633	0.676852	1.14709	1.63191	2.12324	2.61367	3.09652	3.56599	4.01723	4.44635	4.85042	5.22745	5.57638	5.89701	6.19001
								20.875	1.97313	2.07921	2.11655	2.08408	1.98277	1.81574	1.58826	1.30766	0.983135	0.625449	0.246605	-0.140597	-0.523012	-0.887633	-1.22205	-1.51492	-1.7563	-1.93802	-2.05389	-2.09987	-2.07409	-1.97683	-1.81037	-1.5788	-1.28776	-0.944131	-0.555672	-0.130735	0.322093	0.794278	1.2776	1.76439	2.24766	2.72127	3.17999	3.61951	4.03652	4.42864	4.79443	5.13334	5.4457
								21.125	1.97265	2.08737	2.13003	2.09919	1.99548	1.8217	1.58283	1.286	0.940283	0.556411	0.14647	-0.276538	-0.699144	-1.10789	-1.48982	-1.83289	-2.12644	-2.36147	-2.53095	-2.62997	-2.65579	-2.60791	-2.48784	-2.29902	-2.04652	-1.73677	-1.37722	-0.976001	-0.541621	-0.0826458	0.392567	0.876125	1.36074	1.83991	2.30799	2.76024	3.19291	3.60317	3.98915	4.34988	4.6853
								21.375	1.9755	2.09569	2.14101	2.10966	2.0019	1.82019	1.56921	1.25581	0.888862	0.479002	0.0383053	-0.420111	-0.88254	-1.33516	-1.7645	-2.15794	-2.50408	-2.79314	-3.01723	-3.17055	-3.24951	-3.2527	-3.18084	-3.03663	-2.82451	-2.55037	-2.22126	-1.84503	-1.43004	-0.984838	-0.517881	-0.0372554	0.449456	0.935374	1.41444	1.88146	2.33218	2.76328	3.17239	3.55809	3.91985
								21.625	1.9811	2.10389	2.14953	2.11588	2.00284	1.81249	1.54917	1.2194	0.831787	0.396773	-0.0736588	-0.56637	-1.0675	-1.56296	-2.03885	-2.482	-2.88035	-3.22336	-3.50229	-3.71046	-3.84335	-3.89867	-3.87626	-3.77802	-3.60768	-3.37053	-3.07312	-2.72296	-2.32821	-1.89733	-1.43884	-0.960984	-0.471627	0.0219867	0.513367	0.996835	1.46761	1.92184	2.35662	2.76998	3.16089
								21.875	1.99002	2.11282	2.15675	2.11935	2.00016	1.80088	1.52543	1.17998	0.772777	0.314003	-0.184543	-0.709795	-1.24784	-1.78439	-2.30521	-2.79666	-3.24608	-3.64218	-3.97543	-4.23825	-4.42519	-4.53303	-4.56071	-4.50927	-4.38165	-4.18247	-3.91774	-3.59455	-3.22077	-2.80474	-2.35497	-1.87985	-1.3875	-0.885521	-0.380828	0.120393	0.612812	1.09201	1.5545	1.99774	2.42012
								22.125	2.00388	2.12436	2.16484	2.12255	1.99666	1.78848	1.50149	1.14142	0.716146	0.235475	-0.289054	-0.844541	-1.41711	-1.99237	-2.55585	-3.0935	-3.59211	-4.03973	-4.42603	-4.74258	-4.98299	-5.14311	-5.2209	-5.21652	-5.13209	-4.97149	-4.7401	-4.44453	-4.09232	-3.69161	-3.25088	-2.77861	-2.28313	-1.77238	-1.25372	-0.733826	-0.218602	0.286941	0.778694	1.25349	1.70911
								22.375	2.02524	2.14131	2.17683	2.12874	1.99586	1.77906	1.48138	1.10809	0.666566	0.166223	-0.381759	-0.964733	-1.56896	-2.18002	-2.7833	-3.36443	-3.90972	-4.40662	-4.84404	-5.21271	-5.50535	-5.71682	-5.84416	-5.88657	-5.84531	-5.72347	-5.52574	-5.25822	-4.92803	-4.54307	-4.11171	-3.64249	-3.14393	-2.62429	-2.09133	-1.55225	-1.01351	-0.480726	0.0413352	0.548855	1.03898
								22.625	2.05739	2.16718	2.19643	2.14181	2.0018	1.77685	1.46952	1.08455	0.628831	0.11128	-0.457346	-1.06474	-1.69737	-2.34091	-2.98067	-3.60204	-4.19095	-4.73427	-5.22026	-5.63884	-5.98182	-6.24315	-6.41887	-6.50727	-6.50866	-6.42534	-6.26127	-6.02194	-5.71404	-5.34515	-4.92351	-4.45765	-3.95625	-3.42785	-2.88059	-2.32217	-1.75961	-1.19917	-0.646246	-0.105349	0.419998
								22.875	2.10414	2.20594	2.22774	2.16598	2.0188	1.78624	1.47036	1.07537	0.607609	0.0754434	-0.510855	-1.13938	-1.79692	-2.46931	-3.14186	-3.79982	-4.4288	-5.01521	-5.54667	-6.01236	-6.40323	-6.71232	-6.93472	-7.06775	-7.11082	-7.06535	-6.93457	-6.72332	-6.43778	-6.08519	-5.6736	-5.21147	-4.70762	-4.1708	-3.60954	-3.032	-2.44576	-1.85768	-1.27384	-0.699423	-0.138654
								23.125	2.16953	2.26175	2.27502	2.20556	2.05121	1.81158	1.48826	1.08489	0.607226	0.063059	-0.537888	-1.18419	-1.86299	-2.56039	-3.26179	-3.95237	-4.61752	-5.24324	-5.81661	-6.32611	-6.76191	-7.11615	-7.38299	-7.55881	-7.64211	-7.63343	-7.53522	-7.35164	-7.08834	-6.75216	-6.35089	-5.89293	-5.38713	-4.84246	-4.26778	-3.67168	-3.06227	-2.44702	-1.83267	-1.22509	-0.629197
								23.375	2.25752	2.33872	2.34242	2.26472	2.10315	1.85695	1.5272	1.11699	0.631483	0.0778521	-0.534767	-1.19548	-1.89186	-2.61034	-3.33649	-4.05552	-4.75265	-5.41359	-6.02492	-6.57451	-7.05181	-7.44811	-7.75669	-7.973	-8.09464	-8.12129	-8.05458	-7.898	-7.65661	-7.33681	-6.94611	-6.49277	-5.98566	-5.4339	-4.84662	-4.23284	-3.60116	-2.95964	-2.31563	-1.6757	-1.04547
								23.625	2.37175	2.44055	2.43371	2.3472	2.17831	1.92591	1.59061	1.17496	0.683506	0.122797	-0.498647	-1.1705	-1.88085	-2.61647	-3.36322	-4.10639	-4.83114	-5.52293	-6.16798	-6.75362	-7.26861	-7.70348	-8.05069	-8.30479	-8.46251	-8.52265	-8.48608	-8.35555	-8.13553	-7.83197	-7.45204	-7.0038	-6.49611	-5.93818	-5.33939	-4.70912	-4.05642	-3.3899	-2.71754	-2.04654	-1.38323
								23.875	2.51526	2.57039	2.55205	2.45614	2.27974	2.02138	1.68125	1.26136	0.765646	0.200042	-0.427573	-1.10747	-1.82827	-2.5772	-3.34041	-4.10337	-4.85127	-5.56943	-6.24374	-6.86109	-7.40967	-7.8793	-8.26167	-8.55051	-8.74169	-8.83319	-8.8251	-8.71946	-8.52012	-8.23253	-7.86351	-7.4209	-6.91345	-6.35046	-5.74148	-5.09619	-4.42408	-3.73424	-3.03523	-2.33489	-1.64019
								24.125	2.69022	2.73054	2.6998	2.59387	2.40969	2.1455	1.80108	1.37793	0.879429	0.310876	-0.32048	-1.00553	-1.73346	-2.49197	-3.2676	-4.04606	-4.81262	-5.55256	-6.25155	-6.89612	-7.47396	-7.97429	-8.38808	-8.70833	-8.93009	-9.05057	-9.06908	-8.98696	-8.80747	-8.53552	-8.17754	-7.74111	-7.23485	-6.66807	-6.05045	-5.39192	-4.70233	-3.99122	-3.26769	-2.54015	-1.8162
								24.375	2.89776	2.92226	2.87831	2.76179	2.56952	2.29951	1.95118	1.52558	1.02553	0.455739	-0.177169	-0.864708	-1.59665	-2.36121	-3.14535	-3.93509	-4.71587	-5.473	-6.19203	-6.85922	-7.46185	-7.98864	-8.42994	-8.77805	-9.02731	-9.17419	-9.21725	-9.15718	-8.9966	-8.73991	-8.39311	-7.9635	-7.45952	-6.89041	-6.26594	-5.59624	-4.89144	-4.1615	-3.41596	-2.66379	-1.91317
								24.625	3.13778	3.14569	3.08786	2.96022	2.75956	2.48369	2.13173	1.70432	1.20378	0.63425	0.00175291	-0.68584	-1.41889	-2.18616	-2.97508	-3.77201	-4.56267	-5.33245	-6.06688	-6.75205	-7.37496	-7.92388	-8.38865	-8.76098	-9.03453	-9.20511	-9.27059	-9.23101	-9.08838	-8.84657	-8.51117	-8.08911	-7.58863	-7.01888	-6.38963	-5.71113	-4.99375	-4.24778	-3.48317	-2.70935	-1.93504
								24.875	3.40895	3.39975	3.32757	3.18845	2.97916	2.6974	2.34204	1.91335	1.41323	0.845289	0.214968	-0.470451	-1.20192	-1.96877	-2.7589	-3.55912	-4.35544	-5.13344	-5.87871	-6.57729	-7.21595	-7.78267	-8.26686	-8.6597	-8.95431	-9.14586	-9.2316	-9.21095	-9.08534	-8.85812	-8.53441	-8.1208	-7.62526	-7.05677	-6.42507	-5.74046	-5.01348	-4.25466	-3.4743	-2.68223	-1.88763
								25.125	3.7086	3.68212	3.59538	3.44461	3.22661	2.93901	2.5805	2.15107	1.6522	1.08705	0.460532	-0.220653	-0.948033	-1.7115	-2.49949	-3.29925	-4.09716	-4.87909	-5.63077	-6.33826	-6.98825	-7.56849	-8.06808	-8.4778	-8.79025	-9.00008	-9.10399	-9.10079	-8.99137	-8.77856	-8.46701	-8.06293	-7.57398	-7.00894	-6.37743	-5.68974	-4.9565	-4.18839	-3.39599	-2.58947	-1.77839
								25.375	4.0328	3.98925	3.88812	3.72581	3.49925	3.20603	2.84473	2.41511	1.91834	1.35715	0.735963	0.0609553	-0.659968	-1.41726	-2.1999	-2.99564	-3.79127	-4.573	-5.32682	-6.03888	-6.6959	-7.28552	-7.79663	-8.21968	-8.5469	-8.77246	-8.89255	-8.90547	-8.81156	-8.61317	-8.31446	-7.92122	-7.44079	-6.88166	-6.25329	-5.56589	-4.83007	-4.05663	-3.25631	-2.43951	-1.61615
								25.625	4.37647	4.31651	4.20152	4.02816	3.79346	3.49509	3.13155	2.70246	2.2087	1.65266	1.03833	0.371389	-0.3408	-1.08925	-1.86348	-2.65178	-3.44143	-4.21903	-4.97087	-5.68336	-6.3433	-6.93834	-7.45726	-7.8903	-8.22938	-8.46829	-8.60278	-8.63068	-8.55184	-8.36809	-8.08314	-7.70235	-7.23264	-6.68221	-6.06027	-5.37686	-4.64253	-3.86807	-3.0643	-2.2418	-1.41071
								25.875	4.73348	4.65824	4.53039	4.34684	4.10482	3.80207	3.43711	3.00944	2.51977	1.97018	1.36428	0.707299	0.00608444	-0.730919	-1.49381	-2.27141	-3.05152	-3.82123	-4.56721	-5.27618	-5.93516	-6.53189	-7.05514	-7.49505	-7.84332	-8.09344	-8.24081	-8.28281	-8.21884	-8.05024	-7.78025	-7.41377	-6.9573	-6.41866	-5.80677	-5.13141	-4.40296	-3.63214	-2.82977	-2.00648	-1.17257
								26.125	5.09692	5.00801	4.86876	4.67633	4.42818	4.12219	3.75694	3.33189	2.8476	2.30592	1.71015	1.06508	0.377096	-0.345899	-1.09457	-1.85831	-2.6255	-3.38373	-4.12017	-4.82191	-5.47627	-6.0712	-6.59558	-7.03951	-7.39458	-7.65406	-7.81305	-7.86855	-7.81954	-7.66689	-7.41336	-7.06336	-6.62294	-6.09951	-5.50159	-4.83864	-4.1208	-3.35861	-2.56278	-1.74395	-0.91242
								26.375	5.45929	5.35881	5.21006	5.01051	4.75785	4.45015	4.08608	3.66514	3.1878	2.65572	2.07193	1.44086	0.768429	0.0620216	-0.669595	-1.41641	-2.1674	-2.91074	-3.63414	-4.32516	-4.97151	-5.56144	-6.084	-6.5294	-6.88917	-7.15646	-7.32611	-7.39482	-7.36115	-7.22554	-6.99025	-6.65921	-6.23796	-5.73341	-5.15366	-4.50777	-3.80555	-3.05725	-2.27339	-1.46449	-0.640819
								26.625	5.81274	5.70319	5.54729	5.3428	5.08766	4.78017	4.41914	4.00414	3.5356	3.01509	2.44535	1.83051	1.17606	0.48887	-0.222857	-0.949731	-1.68135	-2.40653	-3.11358	-3.79059	-4.42577	-5.00775	-5.52585	-5.97044	-6.33312	-6.60696	-6.78662	-6.86852	-6.85086	-6.73366	-6.51867	-6.2093	-5.81056	-5.32884	-4.7717	-4.14776	-3.46636	-2.73743	-1.97118	-1.17792	-0.367787
								26.875	6.14937	6.03362	5.87327	5.66638	5.41117	5.10618	4.7504	4.34351	3.88595	3.37919	2.82582	2.22962	1.59571	0.930451	0.241473	-0.462464	-1.17162	-1.8755	-2.56305	-3.22299	-3.84408	-4.4154	-4.92666	-5.36846	-5.73252	-6.01192	-6.2012	-6.29655	-6.29583	-6.19863	-6.00621	-5.72145	-5.34877	-4.89398	-4.36407	-3.76708	-3.1119	-2.40795	-1.66509	-0.893302	-0.102501
								27.125	6.46149	6.34266	6.18084	5.9744	5.72185	5.42196	5.07396	4.67765	4.23353	3.74301	3.20852	2.63358	2.0229	1.38237	0.719046	0.0410292	-0.642635	-1.32215	-1.9872	-2.62718	-3.23145	-3.78965	-4.29192	-4.72918	-5.09336	-5.37758	-5.57633	-5.68559	-5.70293	-5.62751	-5.46009	-5.203	-4.86004	-4.43638	-3.93839	-3.37347	-2.74992	-2.07664	-1.36299	-0.618569	0.14704
								27.375	6.74185	6.6232	6.46308	6.26014	6.01319	5.72128	5.38384	5.00083	4.57285	4.10128	3.58841	3.0375	2.45289	1.83999	1.20526	0.556153	-0.0990227	-0.751225	-1.39089	-2.00816	-2.59307	-3.13587	-3.62721	-4.0584	-4.42161	-4.7101	-4.91834	-5.04214	-5.07877	-5.027	-4.8871	-4.66079	-4.35123	-3.96292	-3.50151	-2.97374	-2.38722	-1.75023	-1.07159	-0.360373	0.374217
								27.625	6.9839	6.86871	6.71352	6.51724	6.27897	5.99803	5.67411	5.30733	4.89839	4.44865	3.96029	3.43633	2.88074	2.29843	1.69528	1.07806	0.454319	-0.167684	-0.779195	-1.37113	-1.93429	-2.45958	-2.93821	-3.36194	-3.72327	-4.0156	-4.23343	-4.37246	-4.42968	-4.40345	-4.29354	-4.10106	-3.82851	-3.47964	-3.05937	-2.57367	-2.02942	-1.43421	-0.796196	-0.123906	0.573959
								27.875	7.18199	7.07344	6.92633	6.73984	6.51334	6.24645	5.93908	5.59154	5.20464	4.77974	4.31888	3.82487	3.30129	2.75259	2.18401	1.60163	1.01223	0.423241	-0.157438	-0.721551	-1.26069	-1.76646	-2.23072	-2.64572	-3.0043	-3.30011	-3.52768	-3.68261	-3.76164	-3.76274	-3.68517	-3.52942	-3.29727	-2.99172	-2.61689	-2.17794	-1.68093	-1.13271	-0.540709	0.0871904	0.742849
								28.125	7.33148	7.23254	7.09649	6.92277	6.71106	6.46122	6.17341	5.84813	5.48628	5.08922	4.6589	4.19785	3.7093	3.19719	2.66615	2.12152	1.56929	1.01603	0.46876	-0.0651327	-0.578071	-1.06244	-1.51074	-1.91576	-2.27079	-2.56967	-2.80705	-2.97845	-3.08037	-3.11041	-3.06727	-2.95085	-2.76219	-2.50349	-2.17802	-1.7901	-1.34493	-0.848526	-0.307542	0.27085	0.879138
								28.375	7.42901	7.34229	7.21999	7.0618	6.86766	6.63771	6.37234	6.07223	5.73836	5.3721	4.97526	4.55013	4.09956	3.62695	3.13631	2.63224	2.11991	1.60498	1.09359	0.592205	0.107543	-0.353579	-0.78437	-1.17821	-1.52879	-1.83028	-2.07741	-2.26565	-2.39129	-2.45154	-2.44461	-2.36972	-2.2272	-2.0184	-1.74574	-1.41263	-1.02337	-0.583105	-0.0976601	0.426562	0.982738
								28.625	7.47246	7.40017	7.29393	7.15368	6.97961	6.77213	6.53185	6.2596	5.95646	5.62377	5.26321	4.8768	4.46699	4.03664	3.58912	3.12827	2.65839	2.18426	1.71108	1.24438	0.789989	0.353889	-0.057861	-0.439249	-0.784439	-1.08789	-1.3445	-1.54968	-1.69954	-1.7909	-1.82146	-1.78981	-1.69551	-1.53909	-1.32207	-1.04693	-0.717046	-0.336639	0.0893346	0.555283	1.05512
								28.875	7.4611	7.40499	7.31667	7.19634	7.04446	6.86167	6.64879	6.40681	6.13686	5.84026	5.51852	5.17338	4.80687	4.42131	4.01939	3.60417	3.1791	2.74804	2.31522	1.88525	1.46302	1.05366	0.662486	0.294871	-0.0438397	-0.348438	-0.613972	-0.835858	-1.01	-1.13288	-1.20168	-1.21437	-1.16975	-1.0675	-0.908238	-0.693504	-0.425727	-0.108181	0.255076	0.6593	1.09917
								29.125	7.39562	7.3569	7.28788	7.189	7.06098	6.90468	6.72112	6.51143	6.27677	6.0184	5.73767	5.43601	5.11501	4.77643	4.42228	4.05483	3.67665	3.29067	2.90016	2.50877	2.12046	1.7395	1.37043	1.01798	0.68698	0.382292	0.108682	-0.129269	-0.327297	-0.481557	-0.588744	-0.646189	-0.651953	-0.604894	-0.504721	-0.352024	-0.148274	0.104205	0.402276	0.742062	1.11904
								29.375	7.27808	7.25747	7.20862	7.13224	7.02926	6.90079	6.74801	6.57216	6.37444	6.15602	5.91805	5.66165	5.38795	5.09814	4.79352	4.47558	4.14602	3.80681	3.46029	3.10911	2.75631	2.40532	2.05987	1.72404	1.40213	1.09865	0.818153	0.565196	0.344189	0.159284	0.0142535	-0.0876339	-0.143715	-0.152033	-0.111407	-0.0214937	0.117191	0.303272	0.534535	0.807979	1.11989
								29.625	7.11189	7.10963	7.08136	7.02802	6.95079	6.85099	6.72996	6.58903	6.42939	6.25213	6.05817	5.8483	5.62319	5.38343	5.12965	4.86252	4.58286	4.29175	3.99054	3.68093	3.36505	3.04545	2.72508	2.40736	2.09607	1.79532	1.50946	1.24299	1.00043	0.786229	0.604581	0.459328	0.353823	0.290811	0.27233	0.299635	0.373144	0.492414	0.656143	0.862201	1.10769
								29.875	6.90176	6.91768	6.90994	6.87974	6.8285	6.75772	6.6689	6.56342	6.44248	6.30704	6.15778	5.99515	5.81934	5.63038	5.42818	5.21263	4.9837	4.74155	4.48658	4.21958	3.94175	3.65477	3.36086	3.06276	2.7637	2.46742	2.17803	1.89994	1.63778	1.39622	1.17987	0.993089	0.839879	0.723729	0.647495	0.613304	0.622471	0.675458	0.771853	0.910378	1.08893
								30.125	6.65358	6.68715	6.69952	6.69216	6.6667	6.62483	6.56818	6.49818	6.416	6.32245	6.218	6.10271	5.97632	5.83827	5.6878	5.52402	5.34609	5.15326	4.94502	4.72126	4.48228	4.22896	3.96273	3.68569	3.40055	3.11064	2.8198	2.53237	2.25301	1.98662	1.73812	1.51238	1.31398	1.1471	1.01536	0.921707	0.868305	0.856479	0.886667	0.958416	1.07041
								30.375	6.37426	6.4247	6.45648	6.47131	6.47105	6.45756	6.43258	6.39758	6.35368	6.30154	6.24138	6.17291	6.09541	6.00775	5.90852	5.7961	5.66883	5.52512	5.3636	5.18326	4.98358	4.76463	4.52711	4.27248	4.00293	3.72137	3.43139	3.13719	2.84346	2.55523	2.27775	2.01628	1.77594	1.56153	1.37738	1.22717	1.11387	1.0396	1.00561	1.01223	1.05889
								30.625	6.07166	6.13802	6.18829	6.22442	6.24847	6.26247	6.26825	6.2673	6.26067	6.2489	6.23193	6.20913	6.17935	6.14091	6.09177	6.02963	5.95207	5.85669	5.74131	5.60411	5.44375	5.25953	5.05149	4.82044	4.56806	4.29687	4.01016	3.71198	3.40699	3.10035	2.79753	2.50415	2.22577	1.96775	1.73503	1.53198	1.36228	1.2288	1.13352	1.07751	1.06089
								30.875	5.75425	5.83555	5.90328	5.95964	6.0069	6.04722	6.08249	6.11424	6.14344	6.17046	6.19503	6.21617	6.23231	6.24127	6.24044	6.22687	6.19743	6.14899	6.07862	5.98373	5.86223	5.71273	5.53459	5.32805	5.09428	4.83539	4.55438	4.25513	3.94224	3.6209	3.29678	2.97574	2.66376	2.36663	2.08984	1.83835	1.61649	1.42776	1.27485	1.15948	1.08244
								31.125	5.431	5.52629	5.61046	5.68593	5.75514	5.82039	5.88365	5.94641	6.00958	6.0734	6.13734	6.20014	6.25982	6.31377	6.35884	6.39149	6.40797	6.40448	6.37741	6.32346	6.23989	6.12464	5.97645	5.79503	5.58106	5.33625	5.06332	4.76591	4.44853	4.11638	3.77522	3.43113	3.09036	2.75908	2.44323	2.14827	1.87907	1.63972	1.43349	1.26273	1.1288
								31.375	5.11111	5.21957	5.31923	5.4127	5.50258	5.59127	5.6808	5.77264	5.86763	5.96586	6.0666	6.16831	6.26866	6.36463	6.45262	6.52858	6.58819	6.62708	6.64102	6.62612	6.57902	6.49707	6.37847	6.2224	6.02911	5.79992	5.53723	5.24446	4.92597	4.58692	4.2331	3.87071	3.50619	3.14603	2.79648	2.46341	2.15216	1.8673	1.61262	1.39098	1.20431
								31.625	4.80376	4.92478	5.03912	5.14958	5.25888	5.3695	5.4835	5.60234	5.72678	5.85677	5.99139	6.12887	6.26659	6.40118	6.52862	6.64445	6.74389	6.82205	6.8742	6.89592	6.88332	6.83325	6.7434	6.61251	6.44039	6.22801	5.97744	5.69187	5.37548	5.03331	4.67114	4.29519	3.91206	3.52837	3.15066	2.7851	2.43736	2.11245	1.81456	1.54701	1.3122
								31.875	4.51786	4.6511	4.77954	4.90614	5.03372	5.16482	5.30149	5.44518	5.59657	5.75548	5.92086	6.0907	6.26215	6.43156	6.59461	6.74645	6.88195	6.99581	7.08287	7.13829	7.15774	7.13762	7.07522	6.96885	6.81796	6.62316	6.38621	6.11005	5.79864	5.45688	5.09044	4.70554	4.30877	3.90689	3.50656	3.11416	2.73564	2.37629	2.04067	1.73246	1.45446
								32.125	4.26177	4.40717	4.54941	4.69154	4.83643	4.98667	5.1443	5.31072	5.48654	5.67148	5.86434	6.06297	6.26432	6.46452	6.65901	6.84269	7.01012	7.15571	7.27398	7.35974	7.40832	7.41577	7.37902	7.29605	7.16595	6.98902	6.76672	6.50172	6.19775	5.85953	5.49255	5.10295	4.69727	4.28227	3.86467	3.45098	3.04731	2.65915	2.29132	1.94782	1.63175
								32.375	4.04307	4.20092	4.35693	4.51422	4.6757	4.84394	5.02096	5.2081	5.4059	5.614	5.83107	6.05486	6.28217	6.50899	6.73059	6.9417	7.13668	7.30975	7.45518	7.56755	7.64194	7.67414	7.66078	7.59957	7.48932	7.33002	7.12286	6.87024	6.57565	6.24354	5.87926	5.48874	5.07842	4.65499	4.22514	3.79541	3.37196	2.96045	2.56585	2.19238	1.84341
								32.625	3.86838	4.03924	4.2093	4.38167	4.55927	4.74461	4.93966	5.14569	5.36318	5.59168	5.82978	6.07515	6.3245	6.57375	6.81807	7.05211	7.27011	7.46619	7.63449	7.76946	7.86599	7.91971	7.92705	7.88549	7.79361	7.65114	7.45904	7.21941	6.93549	6.61149	6.25249	5.86424	5.45299	5.02527	4.58767	4.14668	3.70847	3.27872	2.86252	2.46423	2.08741
								32.875	3.74308	3.92783	4.1125	4.30016	4.49367	4.69547	4.90745	5.1308	5.3659	5.61225	5.86838	6.1319	6.3995	6.66707	6.92978	7.18223	7.41869	7.63323	7.81996	7.97328	8.08803	8.15972	8.18466	8.16019	8.08469	7.95771	7.77995	7.55328	7.28066	6.96603	6.61423	6.23072	5.82153	5.39299	4.95153	4.50349	4.05498	3.61165	3.17862	2.76033	2.36047
								33.125	3.67127	3.87101	4.0711	4.27453	4.48402	4.70191	4.92999	5.16934	5.42025	5.68217	5.95357	6.23207	6.51435	6.79633	7.07322	7.33971	7.59011	7.81856	8.01924	8.18656	8.31539	8.40123	8.44035	8.42999	8.36841	8.255	8.09027	7.87585	7.61444	7.30973	6.96625	6.58919	6.1843	5.75766	5.31547	4.8639	4.40891	3.95607	3.51046	3.07655	2.6581
								33.375	3.65554	3.87158	4.08812	4.30799	4.53378	4.76767	5.0113	5.26563	5.53087	5.80637	6.09062	6.38121	6.67489	6.96765	7.25479	7.53113	7.79112	8.02904	8.2392	8.41614	8.55483	8.65081	8.7004	8.70082	8.65026	8.54801	8.3944	8.19087	7.9399	7.64488	7.31006	6.94034	6.54117	6.11832	5.67775	5.2254	4.76703	4.30809	3.85355	3.40786	2.97481
								33.625	3.69696	3.93072	4.16488	4.40207	4.64469	4.89471	5.1536	5.4222	5.70059	5.98806	6.28306	6.58323	6.88538	7.1856	7.47937	7.76167	8.02714	8.27028	8.48559	8.66783	8.81211	8.91413	8.9703	8.97788	8.93507	8.84108	8.69616	8.50156	8.25954	7.97325	7.64666	7.28436	6.89148	6.47351	6.03609	5.5849	5.1255	4.66313	4.20265	3.74843	3.30425
								33.875	3.79504	4.04798	4.30101	4.55652	4.81663	5.08313	5.35725	5.63966	5.93033	6.22847	6.53252	6.84013	7.14821	7.45299	7.75013	8.03484	8.302	8.54636	8.76272	8.94606	9.09174	9.19567	9.25441	9.26533	9.2267	9.13772	8.99856	8.81037	8.57521	8.29601	7.97647	7.62089	7.23409	6.82123	6.38767	5.93881	5.47993	5.01608	4.55197	4.09183	3.63941
								34.125	3.94771	4.22127	4.49443	4.76928	5.04768	5.33112	5.62062	5.91665	6.21902	6.52687	6.8386	7.1519	7.46378	7.77062	8.0683	8.35225	8.61767	8.85961	9.07315	9.25361	9.39664	9.49841	9.55569	9.56603	9.52781	9.44028	9.30359	9.11881	8.88788	8.61352	8.29919	7.94891	7.56722	7.15898	6.72922	6.28306	5.82552	5.36143	4.8953	4.43124	3.9729
								34.375	4.15143	4.44692	4.74139	5.0366	5.33408	5.63502	5.94018	6.24981	6.56356	6.88044	7.19884	7.51646	7.83041	8.13724	8.43303	8.7135	8.97415	9.21036	9.41759	9.59148	9.72801	9.82368	9.87554	9.88135	9.83966	9.74983	9.61204	9.42733	9.19754	8.92526	8.61374	8.26675	7.88856	7.48374	7.05703	6.61326	6.1572	5.69342	5.22625	4.75964	4.29712
								34.625	4.40125	4.71979	5.03659	5.35305	5.67036	5.98937	6.31054	6.63389	6.95887	7.28437	7.60871	7.92963	8.2443	8.54945	8.84137	9.11607	9.36935	9.59695	9.79471	9.95865	10.0851	10.171	10.2136	10.2111	10.162	10.066	9.92341	9.73519	9.50316	9.22982	8.91826	8.57204	8.1952	7.79204	7.36703	6.92474	6.46967	6.00617	5.53835	5.07001	4.60454
								34.875	4.69096	5.0334	5.37333	5.71178	6.04953	6.38711	6.72466	7.06191	7.3981	7.73199	8.06181	8.38529	8.6997	9.00188	9.28836	9.5554	9.79914	10.0157	10.2012	10.3523	10.4655	10.5381	10.5679	10.5533	10.4931	10.3872	10.236	10.0405	9.8027	9.52492	9.21016	8.86184	8.48379	8.08009	7.65497	7.21275	6.7577	6.29393	5.82536	5.35561	4.88794
								35.125	5.01328	5.38013	5.74369	6.10459	6.46322	6.81974	7.17394	7.52527	7.87273	8.21491	8.54994	8.87551	9.18895	9.48724	9.76708	10.025	10.2575	10.4609	10.632	10.7675	10.8646	10.921	10.9347	10.9045	10.8297	10.7102	10.5467	10.3403	10.0931	9.80741	9.48615	9.13264	8.75057	8.34384	7.91646	7.47255	7.01615	6.55118	6.08135	5.61012	5.14059
								35.375	5.36005	5.75142	6.13877	6.52228	6.90197	7.27759	7.6486	8.01412	8.37291	8.72334	9.06343	9.39082	9.70286	9.99662	10.269	10.5167	10.7366	10.9254	11.0801	11.198	11.2766	11.3141	11.3089	11.26	11.1672	11.0308	10.8515	10.6308	10.3706	10.0735	9.74247	9.38064	8.99163	8.57921	8.14724	7.69965	7.24029	6.77289	6.30098	5.82787	5.3565
								35.625	5.72243	6.13803	6.5489	6.95485	7.35547	7.75011	8.13788	8.51757	8.88767	9.24633	9.59141	9.92048	10.2309	10.5198	10.7841	11.021	11.2273	11.4003	11.5372	11.6358	11.6941	11.7104	11.6838	11.6137	11.5001	11.3436	11.1454	10.9071	10.6308	10.3191	9.97501	9.60179	9.20296	8.7822	8.34325	7.88988	7.42581	6.9546	6.47961	6.004	5.53057
								35.875	6.09123	6.53028	6.96402	7.39182	7.81289	8.22618	8.63043	9.02409	9.40536	9.77217	10.1222	10.4529	10.7616	11.0454	11.3015	11.5271	11.7193	11.8757	11.9939	12.072	12.1084	12.102	12.052	11.9585	11.8217	11.6427	11.4229	11.164	10.8687	10.5395	10.1795	9.79205	9.3807	8.94907	8.50082	8.03963	7.56909	7.09262	6.61346	6.1346	5.65873
								36.125	6.45708	6.91838	7.37387	7.82255	8.26322	8.69445	9.11462	9.52184	9.914	10.2888	10.6437	10.976	11.2829	11.5617	11.8095	12.0237	12.2017	12.3411	12.4401	12.497	12.5106	12.4802	12.4056	12.287	12.1252	11.9216	11.6779	11.3963	11.0793	10.7301	10.3517	9.94759	9.52132	9.07653	8.61688	8.14597	7.6673	7.18418	6.69975	6.21685	5.73806
								36.375	6.81074	7.2926	7.76831	8.23647	8.69552	9.14365	9.57888	9.99899	10.4016	10.784	11.1436	11.4774	11.7828	12.0566	12.2963	12.4992	12.663	12.7856	12.8652	12.9006	12.891	12.836	12.7359	12.5912	12.4032	12.1735	11.9044	11.5982	11.2579	10.8866	10.4878	10.0649	9.62173	9.16187	8.68901	8.20672	7.71845	7.22744	6.73671	6.24903	5.76682
								36.625	7.14334	7.64368	8.13763	8.62349	9.09931	9.56297	10.0121	10.4442	10.8565	11.2461	11.6101	11.9455	12.2492	12.5184	12.7502	12.9423	13.0922	13.1982	13.2588	13.2729	13.2402	13.1606	13.0346	12.8634	12.6486	12.3921	12.0965	11.7646	11.3996	11.0049	10.5842	10.1411	9.67951	9.20309	8.7156	8.22061	7.72155	7.22161	6.72373	6.2306	5.74453
								36.875	7.4466	7.96291	8.47278	8.97416	9.46482	9.94228	10.4039	10.8467	11.2678	11.664	12.032	12.3687	12.671	12.9357	13.1602	13.3419	13.4786	13.5687	13.6109	13.6044	13.5491	13.4452	13.2938	13.0963	12.8546	12.5712	12.2488	11.8908	11.5005	11.0817	10.6382	10.174	9.69295	9.199	8.69589	8.18727	7.67656	7.16692	6.66126	6.16217	5.67189
								37.125	7.71305	8.2425	8.76558	9.28	9.78322	10.2725	10.7448	11.197	11.6257	12.0276	12.3992	12.737	13.0378	13.2984	13.516	13.688	13.8124	13.8875	13.9122	13.8861	13.8092	13.6822	13.5062	13.2831	13.0152	12.7053	12.3566	11.9726	11.5571	11.1141	10.6477	10.162	9.66116	9.14921	8.63002	8.10728	7.58444	7.06466	6.55083	6.04546	5.55075
								37.375	7.93617	8.47564	9.00898	9.53366	10.0469	10.5457	11.0267	11.4866	11.9216	12.3283	12.7027	13.0413	13.3406	13.5973	13.8086	13.9717	14.0847	14.1461	14.1547	14.1104	14.0133	13.8645	13.6653	13.418	13.1252	12.79	12.416	12.0069	11.5669	11.1002	10.6113	10.1045	9.58409	9.05425	8.519	7.98209	7.44705	6.91704	6.39492	5.88321	5.38401
								37.625	8.11057	8.65671	9.19712	9.72908	10.2496	10.7554	11.243	11.7086	12.1485	12.5586	12.9351	13.2741	13.5719	13.825	14.0305	14.1857	14.2885	14.3374	14.3315	14.2706	14.1552	13.9864	13.766	13.4964	13.1805	12.8217	12.4239	11.9912	11.5281	11.0391	10.5288	10.0017	9.46251	8.91544	8.36466	7.81402	7.2671	6.72712	6.19694	5.67903	5.17549
								37.875	8.23201	8.78136	9.32551	9.86158	10.3864	10.8966	11.3883	11.8578	12.3008	12.7132	13.0908	13.4296	13.7257	13.9755	14.1759	14.324	14.4178	14.4558	14.4372	14.3617	14.2301	14.0436	13.8042	13.5146	13.1779	12.7978	12.3785	11.9244	11.4401	10.9305	10.4004	9.85467	9.29799	8.73486	8.16957	7.60608	7.04804	6.49871	5.96097	5.4373	4.92976
								38.125	8.29746	8.84649	9.39095	9.9279	10.4541	10.9658	11.4593	11.9303	12.3747	12.7879	13.1657	13.5037	13.7979	14.0446	14.2404	14.3825	14.4686	14.4974	14.4679	14.3801	14.2346	14.0329	13.7772	13.4703	13.1156	12.7169	12.2788	11.8058	11.3028	10.775	10.2274	9.66501	9.09272	8.51522	7.93692	7.36188	6.79385	6.23614	5.69168	5.16293	4.65195
								38.375	8.30517	8.85034	9.39172	9.92629	10.4507	10.9612	11.4538	11.9243	12.3681	12.7807	13.1575	13.4941	13.7861	14.0298	14.2216	14.3586	14.4385	14.4598	14.4214	14.3236	14.1668	13.9528	13.6837	13.3625	12.9929	12.5788	12.1249	11.6361	11.1174	10.5742	10.0117	9.43516	8.84957	8.25981	7.67039	7.08552	6.509	5.94422	5.39414	4.86126	4.34762
								38.625	8.25448	8.79236	9.3273	9.85629	10.3759	10.8824	11.3717	11.8393	12.2806	12.691	13.0657	13.4001	13.6897	13.9305	14.1188	14.2517	14.3267	14.3421	14.2971	14.1916	14.0263	13.8028	13.5235	13.1913	12.8101	12.3841	11.9179	11.4166	10.8855	10.3301	9.75582	9.16797	8.57178	7.97224	7.37398	6.78132	6.19814	5.62791	5.07361	4.53778	4.02249
								38.875	8.14588	8.67319	9.19849	9.7188	10.2307	10.7304	11.2138	11.6764	12.1134	12.52	12.8914	13.2227	13.5095	13.7474	13.9328	14.0625	14.1339	14.1453	14.0957	13.985	13.8139	13.584	13.2977	12.958	12.5688	12.1343	11.6595	11.1494	10.6096	10.0455	9.46267	8.86673	8.26295	7.65642	7.05192	6.45381	5.86609	5.29227	4.7354	4.19805	3.68229
								39.125	7.98085	8.49451	9.00717	9.51589	10.0173	10.5076	10.9827	11.438	11.8688	12.2701	12.637	12.9645	13.248	13.4832	13.666	13.7933	13.8624	13.8714	13.8193	13.7058	13.5317	13.2985	13.0084	12.6647	12.2711	11.8321	11.3524	10.8373	10.2924	9.72326	9.13559	8.53497	7.92685	7.31639	6.70845	6.1075	5.51758	4.94228	4.3847	3.84744	3.33262
								39.375	7.76171	8.25896	8.75621	9.25065	9.739	10.2175	10.682	11.1281	11.5508	11.9453	12.3064	12.6293	12.9091	13.1414	13.3221	13.4478	13.5158	13.524	13.4713	13.3575	13.183	12.9494	12.6589	12.3146	11.9203	11.4803	10.9997	10.4835	9.93737	9.36701	8.77813	8.17641	7.56733	6.95614	6.34777	5.74674	5.15716	4.58268	4.02642	3.49106	2.97872
								39.625	7.49152	7.96989	8.44929	8.92703	9.39995	9.8644	10.3163	10.7511	11.1641	11.5503	11.9047	12.2221	12.4977	12.7269	12.9057	13.0306	13.0985	13.1074	13.0561	12.944	12.7718	12.5406	12.2528	11.9114	11.5199	11.0828	10.6049	10.0915	9.54803	8.98026	8.39392	7.79471	7.18816	6.57955	5.97385	5.37564	4.78907	4.21783	3.66509	3.13356	2.62541
								39.875	7.17396	7.63133	8.09076	8.54972	9.00516	9.45355	9.89091	10.3128	10.7146	11.0912	11.4376	11.7487	12.0196	12.2457	12.4229	12.5473	12.6162	12.6272	12.5788	12.4707	12.303	12.0771	11.7949	11.4595	11.0742	10.6436	10.1722	9.66519	9.12816	8.56674	7.98665	7.39356	6.79302	6.19032	5.59045	4.99801	4.41719	3.8517	3.30476	2.77911	2.27696
								40.125	6.81314	7.2478	7.6855	8.1239	8.56011	8.99074	9.41194	9.8194	10.2085	10.5743	10.9117	11.2158	11.4815	11.7043	11.8799	12.0045	12.0751	12.0892	12.0454	11.943	11.7821	11.5638	11.2901	10.9636	10.5879	10.1669	9.70548	9.20857	8.6816	8.13014	7.55988	6.97644	6.38532	5.79182	5.20092	4.61721	4.0449	3.48773	2.94893	2.43128	1.93701
								40.375	6.41352	6.82414	7.23874	7.65516	8.07071	8.48218	8.88584	9.27753	9.65272	10.0066	10.3342	10.6305	10.8906	11.1098	11.2838	11.4089	11.4819	11.5002	11.4622	11.3671	11.2149	11.0065	10.7437	10.4289	10.0655	9.65747	9.20921	8.72568	8.21215	7.67409	7.11707	6.54665	5.96826	5.38715	4.80826	4.2362	3.67514	3.12882	2.60052	2.09301	1.60855
								40.625	5.97979	6.36543	6.75593	7.14933	7.54314	7.93432	8.31933	8.69417	9.05446	9.3955	9.71242	10.0003	10.2542	10.4696	10.6421	10.7679	10.8437	10.867	10.8359	10.7495	10.6076	10.411	10.1612	9.86055	9.51215	9.11974	8.68761	8.22052	7.72356	7.20207	6.66148	6.10724	5.54469	4.97901	4.41508	3.85745	3.3103	2.77734	2.26185	1.7666	1.2939
								40.875	5.51675	5.87687	6.24266	6.61234	6.98365	7.35373	7.71926	8.07642	8.42098	8.7484	9.05395	9.33279	9.58014	9.79138	9.96222	10.0888	10.1678	10.1966	10.1732	10.0966	9.96645	9.78322	9.54829	9.26382	8.93266	8.55834	8.14493	7.697	7.21943	6.71738	6.19613	5.66098	5.11716	4.56974	4.02352	3.48299	2.95228	2.43508	1.93463	1.45373	0.994676
								41.125	5.02926	5.36369	5.70449	6.05011	6.39847	6.74696	7.09244	7.4313	7.75951	8.0727	8.36629	8.63558	8.87588	9.08266	9.25166	9.37903	9.46142	9.49612	9.48109	9.41509	9.29763	9.12905	8.91051	8.64391	8.33189	7.97773	7.58528	7.15886	6.70315	6.22309	5.72378	5.21035	4.68788	4.16132	3.63535	3.11439	2.6025	2.10331	1.62004	1.15548	0.711895
								41.375	4.52215	4.83105	5.14694	5.46846	5.79375	6.12042	6.44554	6.76573	7.07715	7.37564	7.6568	7.91608	8.14894	8.35092	8.51784	8.64588	8.73167	8.77246	8.76612	8.71127	8.60728	8.45431	8.25328	8.0059	7.71454	7.38224	7.01259	6.60967	6.17792	5.72204	5.24694	4.75753	4.25875	3.75536	3.25194	2.7528	2.26189	1.78281	1.31871	0.87233	0.445953
								41.625	4.00018	4.28404	4.57538	4.87307	5.17544	5.48031	5.78501	6.08634	6.38073	6.66421	6.93259	7.18148	7.40651	7.60334	7.76789	7.89637	7.98544	8.03231	8.03479	7.99138	7.90131	7.76457	7.58187	7.35467	7.08511	6.77598	6.4306	6.05277	5.6467	5.21683	4.76783	4.30443	3.83133	3.35314	2.87429	2.39896	1.93099	1.47389	1.03076	0.60428	0.196702
								41.875	3.46803	3.72758	3.99501	4.26937	4.54921	4.83256	5.11697	5.39949	5.67675	5.94505	6.20038	6.43858	6.65543	6.84676	7.00858	7.13719	7.22928	7.28205	7.29327	7.26134	7.18537	7.06516	6.90124	6.69485	6.44787	6.16283	5.84278	5.49127	5.1122	4.70979	4.28844	3.85265	3.40691	2.95563	2.50308	2.05328	1.60995	1.1765	0.75593	0.350872	-0.036473
								42.125	2.93021	3.16641	3.41077	3.66254	3.92044	4.18273	4.44717	4.71107	4.97128	5.22434	5.46647	5.69372	5.90208	6.08753	6.24623	6.37456	6.4693	6.52763	6.54731	6.52667	6.46469	6.36104	6.21605	6.03073	5.80675	5.54636	5.25235	4.92797	4.57688	4.203	3.81047	3.40355	2.9865	2.56352	2.13869	1.71585	1.2986	0.890197	0.493571	0.111258	-0.254597
								42.375	2.3911	2.60506	2.82738	3.05745	3.29418	3.53604	3.78101	4.02661	4.26997	4.50783	4.73669	4.95281	5.15238	5.33158	5.48672	5.61432	5.7112	5.77462	5.8023	5.79254	5.74422	5.65687	5.53065	5.36637	5.16547	4.92993	4.66228	4.36551	4.04297	3.69832	3.33542	2.95827	2.57089	2.17726	1.78124	1.38651	0.996476	0.614286	0.242736	-0.115728	-0.459036
								42.625	1.85485	2.04783	2.24925	2.45865	2.67511	2.89729	3.12339	3.35115	3.57794	3.80076	4.01633	4.22117	4.41169	4.58428	4.73541	4.86173	4.96018	5.02807	5.06315	5.06367	5.02845	4.9569	4.84902	4.70545	4.52738	4.31657	4.07528	3.80621	3.51245	3.19737	2.86456	2.51773	2.16067	1.7971	1.43068	1.06487	0.702927	0.347824	0.00223332	-0.331509	-0.651421
								42.875	1.32545	1.49877	1.68052	1.87036	2.06754	2.27089	2.4788	2.68926	2.89985	3.10783	3.31018	3.50365	3.68488	3.85048	3.9971	4.12157	4.22094	4.29259	4.33432	4.34436	4.32149	4.26502	4.17482	4.05134	3.89558	3.70907	3.49381	3.25223	2.98714	2.70162	2.399	2.08271	1.75626	1.42314	1.08678	0.750418	0.417128	0.089718	-0.229288	-0.537675	-0.833561
								43.125	0.806651	0.961663	1.12501	1.29645	1.47538	1.6608	1.85128	2.04502	2.23986	2.43328	2.62249	2.80453	2.97625	3.1345	3.27612	3.39812	3.49769	3.5723	3.61982	3.63849	3.62706	3.58476	3.51135	3.40713	3.2729	3.10997	2.92011	2.7055	2.46865	2.21238	1.93971	1.65383	1.35797	1.05538	0.74921	0.442517	0.138158	-0.161235	-0.453293	-0.735935	-1.00739
								43.375	0.301917	0.439968	0.586171	0.740389	0.90213	1.07054	1.24438	1.42205	1.6016	1.78075	1.95698	2.12755	2.28957	2.4401	2.57623	2.69512	2.79413	2.87085	2.92321	2.94951	2.94847	2.91927	2.86159	2.77558	2.66187	2.52158	2.35624	2.16777	1.95844	1.73079	1.48756	1.23166	0.966055	0.693724	0.417597	0.140487	-0.134954	-0.40628	-0.671288	-0.928039	-1.17488
								43.625	-0.185562	-0.0631623	0.0671405	0.205285	0.350883	0.503216	0.661215	0.82346	0.988215	1.15344	1.31685	1.47594	1.62808	1.77057	1.9007	2.01584	2.1135	2.19143	2.24764	2.28048	2.28869	2.27141	2.22823	2.15921	2.06483	1.946	1.80406	1.64069	1.45789	1.25795	1.04334	0.816697	0.580708	0.338099	0.0915556	-0.156344	-0.403161	-0.646641	-0.884754	-1.11571	-1.33798
								43.875	-0.652923	-0.544929	-0.42934	-0.306161	-0.175688	-0.0385206	0.104421	0.251894	0.402363	0.554012	0.704781	0.852419	0.994535	1.12866	1.25231	1.36306	1.45861	1.53683	1.59585	1.63409	1.65031	1.64366	1.61367	1.56029	1.48387	1.38516	1.26529	1.12574	0.968263	0.794883	0.607816	0.409426	0.202145	-0.0115612	-0.229256	-0.448592	-0.667347	-0.883463	-1.09508	-1.30058	-1.49854
								44.125	-1.09765	-1.0029	-0.900907	-0.791642	-0.675324	-0.552447	-0.423796	-0.29045	-0.153756	-0.0153222	0.123019	0.259252	0.391222	0.516697	0.633419	0.739167	0.831821	0.909417	0.970203	1.01268	1.03567	1.0383	1.02008	0.98087	0.920925	0.84084	0.741567	0.624368	0.490785	0.342594	0.181757	0.0103835	-0.169352	-0.355237	-0.545078	-0.736758	-0.92827	-1.11775	-1.30353	-1.48411	-1.65825
								44.375	-1.51764	-1.43505	-1.34563	-1.2493	-1.14622	-1.0368	-0.921704	-0.801857	-0.678433	-0.552841	-0.426699	-0.301797	-0.180056	-0.0634796	0.0458991	0.146068	0.235095	0.311179	0.3727	0.418257	0.446721	0.457251	0.449335	0.422781	0.377733	0.314665	0.234365	0.137907	0.0266216	-0.0979415	-0.23406	-0.379873	-0.533451	-0.692828	-0.856046	-1.02121	-1.18654	-1.35035	-1.51114	-1.6676	-1.81858
								44.625	-1.9112	-1.8398	-1.762	-1.67769	-1.58701	-1.49026	-1.38802	-1.28106	-1.1704	-1.05727	-0.943079	-0.829401	-0.717933	-0.610456	-0.508783	-0.414718	-0.330005	-0.256276	-0.195016	-0.147518	-0.114841	-0.0977908	-0.0968847	-0.112357	-0.144142	-0.191879	-0.254924	-0.332374	-0.423092	-0.525742	-0.638826	-0.760717	-0.889721	-1.02411	-1.16214	-1.30216	-1.44256	-1.58187	-1.71876	-1.85206	-1.98077
								44.875	-2.27706	-2.21597	-2.14892	-2.07582	-1.99673	-1.91193	-1.82186	-1.7272	-1.62881	-1.52774	-1.42522	-1.32262	-1.22142	-1.12319	-1.02952	-0.942025	-0.862247	-0.791657	-0.731595	-0.683244	-0.647581	-0.625369	-0.617115	-0.623082	-0.643266	-0.677404	-0.724976	-0.785235	-0.857222	-0.939795	-1.03167	-1.13143	-1.2376	-1.34869	-1.46317	-1.57957	-1.69651	-1.81269	-1.92694	-2.03823	-2.1457
								45.125	-2.61443	-2.56285	-2.50578	-2.44312	-2.3749	-2.30134	-2.22281	-2.13987	-2.05325	-1.96384	-1.87269	-1.78098	-1.69	-1.60109	-1.51566	-1.43511	-1.36082	-1.29407	-1.23607	-1.18789	-1.15041	-1.12434	-1.11018	-1.10819	-1.11843	-1.14071	-1.17463	-1.21956	-1.27472	-1.33913	-1.41172	-1.49125	-1.57647	-1.66609	-1.75878	-1.85327	-1.94837	-2.04293	-2.13596	-2.22656	-2.31398
								45.375	-2.92292	-2.88015	-2.83235	-2.77942	-2.7214	-2.65843	-2.59082	-2.51903	-2.44367	-2.3655	-2.28538	-2.20433	-2.12345	-2.04388	-1.96684	-1.89355	-1.82519	-1.7629	-1.70774	-1.66065	-1.62245	-1.59377	-1.57508	-1.56665	-1.56858	-1.58073	-1.60279	-1.63429	-1.67455	-1.72277	-1.77805	-1.83934	-1.90558	-1.97565	-2.04844	-2.12284	-2.19783	-2.27244	-2.3458	-2.41715	-2.48585
								45.625	-3.20263	-3.16801	-3.12884	-3.08501	-3.03653	-2.98353	-2.92624	-2.86505	-2.80044	-2.73304	-2.66359	-2.59292	-2.52196	-2.45167	-2.3831	-2.31727	-2.25521	-2.1979	-2.14626	-2.10112	-2.06318	-2.03304	-2.01112	-1.99769	-1.99286	-1.99656	-2.00857	-2.02848	-2.05578	-2.0898	-2.12978	-2.17485	-2.22412	-2.27665	-2.33149	-2.38771	-2.44443	-2.50082	-2.55616	-2.6098	-2.66122
								45.875	-3.45398	-3.42695	-3.3958	-3.36047	-3.32093	-3.2773	-3.22975	-3.17858	-3.1242	-3.06711	-3.00791	-2.94729	-2.886	-2.82488	-2.76476	-2.70652	-2.65102	-2.59911	-2.55155	-2.50908	-2.47231	-2.44176	-2.41782	-2.40074	-2.39064	-2.38751	-2.39117	-2.40133	-2.41756	-2.43933	-2.46602	-2.4969	-2.53124	-2.56825	-2.60713	-2.64711	-2.68743	-2.72743	-2.76647	-2.80402	-2.83965
								46.125	-3.67782	-3.65782	-3.63415	-3.60674	-3.57557	-3.54072	-3.50233	-3.46063	-3.41593	-3.36865	-3.31925	-3.26829	-3.21639	-3.16421	-3.11246	-3.06184	-3.01308	-2.96687	-2.92387	-2.8847	-2.84987	-2.81985	-2.79498	-2.77549	-2.76153	-2.75308	-2.75004	-2.75218	-2.75918	-2.77061	-2.78596	-2.80465	-2.82606	-2.84956	-2.87447	-2.90016	-2.926	-2.95142	-2.97591	-2.99904	-3.02044
								46.375	-3.87527	-3.86181	-3.84509	-3.82504	-3.80168	-3.77504	-3.74522	-3.71242	-3.67685	-3.63884	-3.59876	-3.55705	-3.51417	-3.47068	-3.42712	-3.38408	-3.34212	-3.30183	-3.26375	-3.22838	-3.19617	-3.1675	-3.14268	-3.12192	-3.10535	-3.093	-3.0848	-3.08057	-3.08008	-3.08298	-3.08888	-3.0973	-3.10774	-3.11969	-3.13258	-3.1459	-3.15913	-3.1718	-3.18349	-3.19385	-3.20258
								46.625	-4.0477	-4.04028	-4.03	-4.0168	-4.00069	-3.98169	-3.95987	-3.93538	-3.90837	-3.87909	-3.84781	-3.81486	-3.78061	-3.74547	-3.70987	-3.67426	-3.6391	-3.60485	-3.57193	-3.54077	-3.51172	-3.48511	-3.4612	-3.44018	-3.42217	-3.4072	-3.39524	-3.38618	-3.37982	-3.37591	-3.37414	-3.37412	-3.37546	-3.37772	-3.38048	-3.38328	-3.38573	-3.38742	-3.38802	-3.38724	-3.38486
								46.875	-4.19666	-4.19483	-4.19049	-4.18362	-4.17421	-4.16228	-4.14788	-4.13111	-4.11208	-4.09095	-4.06793	-4.04324	-4.01716	-3.98999	-3.96205	-3.93367	-3.90522	-3.87703	-3.84944	-3.82278	-3.79733	-3.77338	-3.75111	-3.73071	-3.71227	-3.69585	-3.68142	-3.66892	-3.65819	-3.64905	-3.64126	-3.6345	-3.62848	-3.62284	-3.61722	-3.61128	-3.60467	-3.59708	-3.58823	-3.5779	-3.56592
								47.125	-4.32383	-4.32712	-4.32824	-4.32718	-4.32393	-4.31851	-4.31095	-4.30131	-4.28965	-4.27609	-4.26075	-4.2438	-4.2254	-4.20577	-4.18513	-4.16373	-4.14181	-4.11963	-4.09744	-4.07548	-4.05398	-4.03315	-4.01315	-3.99411	-3.97614	-3.95928	-3.94353	-3.92883	-3.91509	-3.90216	-3.88985	-3.87794	-3.86616	-3.85424	-3.8419	-3.82884	-3.81481	-3.79953	-3.78279	-3.76442	-3.74427
								47.375	-4.43094	-4.43891	-4.445	-4.44924	-4.45162	-4.45215	-4.45084	-4.44773	-4.44285	-4.43626	-4.42802	-4.41824	-4.40701	-4.39446	-4.38073	-4.36598	-4.35038	-4.33409	-4.31728	-4.30014	-4.28283	-4.26549	-4.24825	-4.23122	-4.21448	-4.19806	-4.18198	-4.1662	-4.15064	-4.1352	-4.11973	-4.10406	-4.08798	-4.07127	-4.0537	-4.03504	-4.01507	-3.99357	-3.97039	-3.94536	-3.9184
								47.625	-4.51973	-4.53193	-4.54254	-4.55157	-4.55904	-4.56496	-4.56933	-4.57215	-4.57345	-4.57322	-4.5715	-4.56832	-4.56372	-4.55777	-4.55053	-4.54208	-4.53252	-4.52194	-4.51045	-4.49816	-4.48517	-4.47159	-4.45751	-4.443	-4.42812	-4.41289	-4.39734	-4.38142	-4.36509	-4.34826	-4.33083	-4.31265	-4.29356	-4.27338	-4.25193	-4.22901	-4.20445	-4.17808	-4.14976	-4.11937	-4.08686
								47.875	-4.59194	-4.60793	-4.62257	-4.63591	-4.64795	-4.65871	-4.66818	-4.67636	-4.68322	-4.68876	-4.69297	-4.69582	-4.69731	-4.69745	-4.69624	-4.69371	-4.68988	-4.68478	-4.67847	-4.671	-4.66242	-4.65278	-4.64215	-4.63056	-4.61804	-4.60463	-4.59031	-4.57507	-4.55886	-4.54162	-4.52325	-4.50364	-4.48267	-4.46019	-4.43603	-4.41005	-4.3821	-4.35204	-4.31976	-4.28518	-4.24824
								48.125	-4.64919	-4.66855	-4.68679	-4.70394	-4.72004	-4.73511	-4.74912	-4.76207	-4.77392	-4.78464	-4.79418	-4.8025	-4.80954	-4.81527	-4.81963	-4.8226	-4.82416	-4.82429	-4.82297	-4.82022	-4.81604	-4.81046	-4.80347	-4.7951	-4.78536	-4.77424	-4.76175	-4.74786	-4.73251	-4.71567	-4.69724	-4.67714	-4.65525	-4.63145	-4.60561	-4.57761	-4.54731	-4.51462	-4.47942	-4.44167	-4.40134
								48.375	-4.69307	-4.71539	-4.73677	-4.75728	-4.77695	-4.7958	-4.81381	-4.83098	-4.84725	-4.86258	-4.87689	-4.89011	-4.90216	-4.91296	-4.92243	-4.93049	-4.93708	-4.94213	-4.94559	-4.94742	-4.94759	-4.94608	-4.94286	-4.93792	-4.93125	-4.92282	-4.91262	-4.90061	-4.88674	-4.87096	-4.85321	-4.83338	-4.81139	-4.78713	-4.76048	-4.73134	-4.6996	-4.66516	-4.62797	-4.58796	-4.54512
								48.625	-4.72504	-4.74993	-4.77405	-4.79747	-4.82023	-4.84237	-4.86388	-4.88473	-4.90487	-4.92425	-4.94278	-4.96037	-4.9769	-4.99228	-5.00639	-5.01911	-5.03036	-5.04002	-5.048	-5.05424	-5.05865	-5.06118	-5.06178	-5.06039	-5.057	-5.05154	-5.04399	-5.03428	-5.02238	-5.00822	-4.99172	-4.97281	-4.95139	-4.92737	-4.90064	-4.87111	-4.83869	-4.8033	-4.76488	-4.7234	-4.67886
								48.875	-4.74648	-4.77357	-4.80003	-4.82594	-4.85136	-4.87633	-4.90083	-4.92487	-4.94837	-4.97128	-4.9935	-5.01493	-5.03545	-5.05491	-5.0732	-5.09018	-5.1057	-5.11964	-5.13187	-5.1423	-5.1508	-5.1573	-5.1617	-5.16394	-5.16395	-5.16166	-5.15701	-5.14994	-5.14037	-5.12825	-5.1135	-5.09601	-5.07571	-5.05252	-5.02632	-4.99703	-4.96457	-4.92888	-4.88991	-4.84764	-4.80207
								49.125	-4.75863	-4.78759	-4.81604	-4.84406	-4.87174	-4.8991	-4.92616	-4.9529	-4.97929	-5.00524	-5.03066	-5.05544	-5.07945	-5.10255	-5.12457	-5.14538	-5.1648	-5.18269	-5.19889	-5.21326	-5.22568	-5.23603	-5.24418	-5.25004	-5.25351	-5.25451	-5.25294	-5.24874	-5.2418	-5.23205	-5.21941	-5.20376	-5.18504	-5.16313	-5.13796	-5.10943	-5.07748	-5.04204	-5.00309	-4.96061	-4.91462
								49.375	-4.76269	-4.79322	-4.82333	-4.85312	-4.88267	-4.91204	-4.94125	-4.97028	-4.9991	-5.02764	-5.05581	-5.08348	-5.11054	-5.13682	-5.16216	-5.1864	-5.20935	-5.23085	-5.25072	-5.2688	-5.28493	-5.29897	-5.31077	-5.32021	-5.32716	-5.33151	-5.33314	-5.33196	-5.32786	-5.32073	-5.31049	-5.29701	-5.28021	-5.25999	-5.23625	-5.20892	-5.17792	-5.14321	-5.10476	-5.06257	-5.01668
								49.625	-4.75971	-4.79155	-4.82304	-4.8543	-4.88542	-4.91645	-4.94743	-4.97837	-5.00922	-5.03994	-5.07043	-5.10059	-5.13027	-5.15933	-5.18759	-5.21488	-5.24101	-5.26579	-5.28904	-5.31057	-5.3302	-5.34776	-5.36309	-5.37602	-5.38641	-5.39412	-5.39902	-5.40097	-5.39985	-5.39553	-5.38791	-5.37685	-5.36226	-5.34404	-5.32208	-5.2963	-5.26665	-5.23307	-5.19554	-5.15408	-5.10873
								49.875	-4.75069	-4.78363	-4.81626	-4.84873	-4.88113	-4.91353	-4.94597	-4.97848	-5.01102	-5.04356	-5.076	-5.10826	-5.14019	-5.17165	-5.20246	-5.23245	-5.26142	-5.28918	-5.31552	-5.34025	-5.36315	-5.38406	-5.40276	-5.41908	-5.43286	-5.44391	-5.45209	-5.45723	-5.45919	-5.45782	-5.45299	-5.44457	-5.43243	-5.41646	-5.39656	-5.37265	-5.34467	-5.31257	-5.27634	-5.23599	-5.19159
								50.125	-4.73653	-4.77039	-4.80398	-4.83745	-4.8709	-4.90441	-4.93805	-4.97184	-5.00578	-5.03981	-5.07389	-5.10791	-5.14176	-5.17528	-5.20832	-5.24069	-5.27219	-5.30263	-5.3318	-5.35947	-5.38544	-5.4095	-5.43143	-5.45103	-5.46811	-5.48246	-5.49392	-5.50228	-5.50739	-5.50907	-5.50718	-5.50155	-5.49205	-5.47857	-5.46099	-5.43923	-5.41321	-5.3829	-5.3483	-5.30941	-5.26631
								50.375	-4.71806	-4.75271	-4.78711	-4.82142	-4.85574	-4.89018	-4.92479	-4.95964	-4.99471	-5.02999	-5.06543	-5.10093	-5.13641	-5.17171	-5.20667	-5.24114	-5.2749	-5.30776	-5.3395	-5.36989	-5.39872	-5.42575	-5.45076	-5.47352	-5.49381	-5.51142	-5.52613	-5.53774	-5.54605	-5.55086	-5.55202	-5.54933	-5.54266	-5.53187	-5.51683	-5.49746	-5.47368	-5.44546	-5.41279	-5.37569	-5.33423
								50.625	-4.69603	-4.73138	-4.76649	-4.80152	-4.83658	-4.87179	-4.90722	-4.94294	-4.97896	-5.01527	-5.05185	-5.08861	-5.12547	-5.1623	-5.19896	-5.23527	-5.27106	-5.30611	-5.3402	-5.37312	-5.40461	-5.43446	-5.46241	-5.48822	-5.51165	-5.53245	-5.5504	-5.56526	-5.57681	-5.58483	-5.58914	-5.58953	-5.58585	-5.57794	-5.56566	-5.54892	-5.52764	-5.50179	-5.47134	-5.43633	-5.39684
								50.875	-4.67113	-4.70713	-4.74288	-4.77855	-4.81427	-4.85015	-4.88629	-4.92276	-4.95958	-4.99678	-5.03432	-5.07217	-5.11023	-5.1484	-5.18655	-5.22452	-5.26213	-5.29917	-5.33544	-5.3707	-5.40472	-5.43724	-5.46802	-5.49678	-5.52327	-5.54722	-5.56839	-5.58652	-5.60135	-5.61266	-5.62023	-5.62384	-5.62331	-5.61846	-5.60916	-5.59529	-5.57677	-5.55356	-5.52563	-5.49302	-5.45579
								51.125	-4.64396	-4.68059	-4.71696	-4.75325	-4.78958	-4.82608	-4.86285	-4.89999	-4.93753	-4.97551	-5.01391	-5.05271	-5.09184	-5.13122	-5.17072	-5.21019	-5.24947	-5.28837	-5.32667	-5.36415	-5.40056	-5.43565	-5.46915	-5.50079	-5.53029	-5.55738	-5.58177	-5.60319	-5.62136	-5.63605	-5.64698	-5.65395	-5.65673	-5.65515	-5.64905	-5.63829	-5.62279	-5.6025	-5.57738	-5.54747	-5.51283
								51.375	-4.61506	-4.65233	-4.68934	-4.72624	-4.76318	-4.80028	-4.83768	-4.87545	-4.91367	-4.95237	-4.99158	-5.03127	-5.07139	-5.11188	-5.15263	-5.19352	-5.23438	-5.27503	-5.31526	-5.35486	-5.39358	-5.43117	-5.46734	-5.50181	-5.5343	-5.56451	-5.59214	-5.6169	-5.63849	-5.65663	-5.67107	-5.68154	-5.68783	-5.68972	-5.68704	-5.67965	-5.66744	-5.65035	-5.62835	-5.60145	-5.56972
								51.625	-4.58493	-4.62288	-4.66055	-4.69809	-4.73567	-4.77341	-4.81144	-4.84987	-4.88877	-4.9282	-4.96819	-5.00875	-5.04984	-5.09141	-5.13338	-5.17563	-5.21801	-5.26036	-5.30248	-5.34416	-5.38514	-5.42518	-5.464	-5.50129	-5.53678	-5.57013	-5.60104	-5.6292	-5.6543	-5.67603	-5.69411	-5.70826	-5.71823	-5.72381	-5.7248	-5.72104	-5.71241	-5.69883	-5.68025	-5.65669	-5.62818
								51.875	-4.55399	-4.59268	-4.63106	-4.66932	-4.70758	-4.74602	-4.78474	-4.82387	-4.8635	-4.9037	-4.94452	-4.98597	-5.02805	-5.07072	-5.11391	-5.15752	-5.20143	-5.24548	-5.28948	-5.33322	-5.37647	-5.41897	-5.46044	-5.50058	-5.53909	-5.57564	-5.6099	-5.64155	-5.67026	-5.69571	-5.71759	-5.7356	-5.74948	-5.75899	-5.7639	-5.76405	-5.75929	-5.74953	-5.7347	-5.71481	-5.68987
								52.125	-4.52265	-4.56213	-4.60131	-4.64034	-4.67939	-4.71859	-4.75809	-4.798	-4.83845	-4.87949	-4.92121	-4.96363	-5.00676	-5.05059	-5.09506	-5.14008	-5.18556	-5.23134	-5.27726	-5.32311	-5.36866	-5.41366	-5.45783	-5.50087	-5.54246	-5.58228	-5.62	-5.65525	-5.68771	-5.71702	-5.74288	-5.76495	-5.78296	-5.79664	-5.80575	-5.8101	-5.80952	-5.80391	-5.79317	-5.7773	-5.75629
								52.375	-4.49125	-4.5316	-4.57165	-4.61156	-4.65148	-4.69156	-4.73194	-4.77275	-4.81411	-4.85611	-4.89884	-4.94233	-4.98662	-5.0317	-5.07754	-5.12407	-5.1712	-5.2188	-5.2667	-5.31473	-5.36265	-5.41022	-5.45717	-5.50319	-5.54796	-5.59116	-5.63242	-5.67141	-5.70776	-5.74112	-5.77113	-5.79748	-5.81985	-5.83796	-5.85155	-5.8604	-5.86433	-5.8632	-5.85691	-5.84542	-5.8287
								52.625	-4.46012	-4.50143	-4.54245	-4.58332	-4.62422	-4.66529	-4.70667	-4.74851	-4.79092	-4.83402	-4.87789	-4.92259	-4.96816	-5.01463	-5.06196	-5.11011	-5.15901	-5.20853	-5.25853	-5.30883	-5.35922	-5.40947	-5.45929	-5.50839	-5.55645	-5.60313	-5.64809	-5.69095	-5.73135	-5.76892	-5.8033	-5.83414	-5.86111	-5.88391	-5.90227	-5.91593	-5.92469	-5.9284	-5.92692	-5.92018	-5.90815
								52.875	-4.42959	-4.47193	-4.514	-4.55596	-4.59795	-4.64013	-4.68265	-4.72565	-4.76926	-4.81359	-4.85876	-4.90482	-4.95183	-4.99983	-5.0488	-5.09872	-5.14951	-5.20108	-5.25331	-5.30601	-5.35899	-5.41201	-5.46482	-5.51712	-5.56858	-5.61889	-5.66766	-5.71454	-5.75915	-5.80111	-5.84005	-5.8756	-5.90741	-5.93517	-5.95857	-5.97736	-5.99129	-6.00018	-6.00389	-6.00229	-5.99534
								53.125	-4.39997	-4.44342	-4.48663	-4.52977	-4.57296	-4.61638	-4.66017	-4.70448	-4.74944	-4.79517	-4.84179	-4.88937	-4.93798	-4.98767	-5.03843	-5.09026	-5.1431	-5.19687	-5.25144	-5.30667	-5.36236	-5.41829	-5.4742	-5.5298	-5.5848	-5.63883	-5.69156	-5.7426	-5.79157	-5.83809	-5.88177	-5.92224	-5.95913	-5.9921	-6.02083	-6.04504	-6.06446	-6.0789	-6.08816	-6.0921	-6.09065
								53.375	-4.37157	-4.4162	-4.46065	-4.50505	-4.54957	-4.59435	-4.63955	-4.6853	-4.73175	-4.77903	-4.82726	-4.87652	-4.92689	-4.97842	-5.03113	-5.08502	-5.14005	-5.19614	-5.25319	-5.31107	-5.36958	-5.42852	-5.48764	-5.54666	-5.60528	-5.66316	-5.71994	-5.77527	-5.82873	-5.87996	-5.92855	-5.97412	-6.01629	-6.05471	-6.08903	-6.11895	-6.14419	-6.16451	-6.1797	-6.18958	-6.19404
								53.625	-4.34472	-4.3906	-4.43636	-4.48213	-4.52807	-4.57432	-4.62104	-4.66836	-4.71645	-4.76542	-4.81539	-4.86648	-4.91874	-4.97226	-5.02706	-5.08314	-5.14048	-5.19902	-5.25866	-5.31927	-5.3807	-5.44273	-5.50514	-5.56766	-5.62998	-5.69178	-5.75271	-5.8124	-5.87047	-5.92652	-5.98015	-6.03098	-6.07862	-6.12268	-6.16283	-6.19873	-6.23008	-6.25661	-6.27808	-6.29429	-6.30507
								53.875	-4.31976	-4.36695	-4.41408	-4.4613	-4.50874	-4.55656	-4.60491	-4.65392	-4.70375	-4.75453	-4.80637	-4.8594	-4.91368	-4.9693	-5.02628	-5.08466	-5.1444	-5.20546	-5.26776	-5.33119	-5.39558	-5.46076	-5.5265	-5.59254	-5.6586	-5.72435	-5.78946	-5.85357	-5.91629	-5.97723	-6.03601	-6.0922	-6.14543	-6.19532	-6.24149	-6.28359	-6.32132	-6.35435	-6.38244	-6.40535	-6.42288
								54.125	-4.29704	-4.34558	-4.39415	-4.44288	-4.4919	-4.54136	-4.59141	-4.6422	-4.69386	-4.74653	-4.80033	-4.85538	-4.91176	-4.96955	-5.02879	-5.08951	-5.1517	-5.21532	-5.28031	-5.34656	-5.41393	-5.48224	-5.55129	-5.62084	-5.69061	-5.7603	-5.82957	-5.89808	-5.96545	-6.0313	-6.09523	-6.15685	-6.21576	-6.27158	-6.32391	-6.37241	-6.41672	-6.45653	-6.49155	-6.52151	-6.54617
								54.375	-4.27692	-4.32686	-4.3769	-4.42718	-4.47782	-4.52897	-4.58078	-4.63339	-4.68693	-4.74154	-4.79734	-4.85445	-4.91296	-4.97294	-5.03445	-5.09752	-5.16215	-5.22831	-5.29595	-5.36496	-5.43524	-5.50662	-5.57891	-5.65187	-5.72526	-5.79878	-5.87213	-5.94495	-6.0169	-6.0876	-6.15665	-6.22368	-6.28828	-6.35007	-6.40865	-6.46366	-6.51473	-6.56154	-6.60374	-6.64106	-6.67321
								54.625	-4.25976	-4.31111	-4.36266	-4.4145	-4.46679	-4.51966	-4.57324	-4.62767	-4.6831	-4.73965	-4.79745	-4.85661	-4.91721	-4.97935	-5.04307	-5.10842	-5.1754	-5.24401	-5.31418	-5.38585	-5.4589	-5.53319	-5.60854	-5.68476	-5.76159	-5.83878	-5.91602	-5.99299	-6.06936	-6.14476	-6.21883	-6.29117	-6.36139	-6.42912	-6.49396	-6.55553	-6.61347	-6.66741	-6.71701	-6.76195	-6.80192
								54.875	-4.24591	-4.29869	-4.35173	-4.40515	-4.45908	-4.51363	-4.56896	-4.6252	-4.68247	-4.74091	-4.80063	-4.86175	-4.92436	-4.98854	-5.05435	-5.12184	-5.19102	-5.26189	-5.33441	-5.40851	-5.48411	-5.56108	-5.63926	-5.71846	-5.79848	-5.87906	-5.95994	-6.04081	-6.12135	-6.20123	-6.28008	-6.35755	-6.43325	-6.50681	-6.57783	-6.64594	-6.71076	-6.77191	-6.82905	-6.88181	-6.92986
								55.125	-4.23571	-4.28991	-4.34443	-4.39938	-4.4549	-4.51109	-4.5681	-4.62605	-4.68507	-4.74528	-4.8068	-4.86974	-4.93418	-5.00022	-5.06792	-5.13733	-5.20847	-5.28134	-5.35592	-5.43216	-5.50999	-5.58931	-5.66997	-5.75181	-5.83466	-5.91828	-6.00242	-6.08683	-6.17121	-6.25523	-6.33857	-6.42089	-6.50181	-6.58099	-6.65802	-6.73255	-6.80419	-6.87256	-6.93729	-6.998	-7.05433
								55.375	-4.22945	-4.28503	-4.34098	-4.39741	-4.45443	-4.51217	-4.57074	-4.63027	-4.69088	-4.75269	-4.81581	-4.88035	-4.94639	-5.01403	-5.08333	-5.15435	-5.22711	-5.30163	-5.3779	-5.4559	-5.53555	-5.61679	-5.69949	-5.78353	-5.86875	-5.95495	-6.04191	-6.12941	-6.21717	-6.30492	-6.39234	-6.47912	-6.56493	-6.6494	-6.73219	-6.81292	-6.89122	-6.96671	-7.03899	-7.1077	-7.17243
								55.625	-4.22737	-4.28428	-4.34158	-4.39939	-4.4578	-4.51694	-4.57691	-4.63783	-4.69982	-4.76298	-4.82744	-4.89329	-4.96061	-5.02951	-5.10005	-5.17228	-5.24626	-5.32199	-5.3995	-5.47876	-5.55974	-5.64238	-5.72661	-5.8123	-5.89934	-5.98756	-6.07679	-6.16683	-6.25744	-6.34838	-6.43938	-6.53015	-6.62038	-6.70976	-6.79793	-6.88455	-6.96924	-7.05164	-7.13136	-7.208	-7.28115
								55.875	-4.22964	-4.28778	-4.34633	-4.40538	-4.46502	-4.52537	-4.58652	-4.6486	-4.71169	-4.77592	-4.84138	-4.90818	-4.97641	-5.04615	-5.11748	-5.19046	-5.26515	-5.34158	-5.41978	-5.49974	-5.58147	-5.66491	-5.75003	-5.83675	-5.92497	-6.01458	-6.10543	-6.19736	-6.29019	-6.38371	-6.47769	-6.57187	-6.66599	-6.75975	-6.85283	-6.94491	-7.03564	-7.12466	-7.21157	-7.29598	-7.37748
								56.125	-4.2363	-4.29557	-4.35523	-4.41535	-4.47603	-4.53735	-4.59943	-4.66235	-4.72623	-4.79116	-4.85724	-4.92457	-4.99325	-5.06335	-5.13496	-5.20816	-5.28299	-5.35953	-5.43779	-5.51782	-5.59963	-5.6832	-5.76852	-5.85556	-5.94425	-6.03452	-6.12627	-6.21938	-6.31371	-6.4091	-6.50536	-6.60229	-6.69965	-6.79718	-6.89461	-6.99164	-7.08794	-7.18315	-7.27691	-7.36883	-7.45848
								56.375	-4.24732	-4.30757	-4.36816	-4.42914	-4.49061	-4.55265	-4.61534	-4.67877	-4.74306	-4.80828	-4.87454	-4.94193	-5.01054	-5.08046	-5.15178	-5.22459	-5.29894	-5.37492	-5.45258	-5.53197	-5.61313	-5.69609	-5.78086	-5.86744	-5.95582	-6.04596	-6.13782	-6.23132	-6.32636	-6.42285	-6.52063	-6.61956	-6.71943	-6.82005	-6.92117	-7.02252	-7.12381	-7.22471	-7.32487	-7.42391	-7.5214
								56.625	-4.26248	-4.32354	-4.38485	-4.44646	-4.50844	-4.57087	-4.63383	-4.6974	-4.76167	-4.82673	-4.89267	-4.95959	-5.02759	-5.09674	-5.16716	-5.23892	-5.31212	-5.38685	-5.46317	-5.54118	-5.62093	-5.70248	-5.7859	-5.87121	-5.95845	-6.04763	-6.13875	-6.23179	-6.32671	-6.42345	-6.52193	-6.62204	-6.72364	-6.82657	-6.93063	-7.0356	-7.14123	-7.2472	-7.3532	-7.45886	-7.56377
								56.875	-4.28143	-4.34309	-4.40487	-4.46683	-4.52902	-4.5915	-4.65435	-4.71763	-4.78144	-4.84585	-4.91096	-4.97686	-5.04364	-5.11142	-5.18027	-5.25032	-5.32166	-5.3944	-5.46864	-5.54448	-5.62202	-5.70136	-5.78259	-5.86579	-5.95103	-6.03838	-6.12789	-6.2196	-6.31351	-6.40963	-6.50793	-6.60836	-6.71084	-6.81525	-6.92145	-7.02927	-7.13848	-7.24882	-7.36	-7.47168	-7.58347
								57.125	-4.30363	-4.36565	-4.42765	-4.48965	-4.5517	-4.61386	-4.67618	-4.73874	-4.8016	-4.86486	-4.92859	-4.99289	-5.05787	-5.12362	-5.19026	-5.2579	-5.32666	-5.39667	-5.46806	-5.54095	-5.61549	-5.69179	-5.76999	-5.85023	-5.93261	-6.01726	-6.10428	-6.19376	-6.28577	-6.38038	-6.4776	-6.57746	-6.67992	-6.78494	-6.89243	-7.00225	-7.11423	-7.22816	-7.34378	-7.46078	-7.5788
								57.375	-4.32836	-4.39048	-4.45238	-4.5141	-4.57566	-4.6371	-4.69848	-4.75985	-4.82128	-4.88286	-4.94466	-5.00679	-5.06935	-5.13244	-5.1962	-5.26075	-5.32623	-5.39278	-5.46057	-5.52975	-5.60048	-5.67294	-5.7473	-5.82374	-5.90242	-5.9835	-6.06716	-6.15353	-6.24275	-6.33495	-6.4302	-6.52858	-6.63013	-6.73486	-6.84273	-6.95367	-7.06757	-7.18425	-7.30349	-7.42503	-7.54854
								57.625	-4.35474	-4.41665	-4.47815	-4.53923	-4.59992	-4.66024	-4.72024	-4.77996	-4.83948	-4.89886	-4.9582	-5.01758	-5.07712	-5.13694	-5.19718	-5.25798	-5.31949	-5.38189	-5.44536	-5.51008	-5.57627	-5.64412	-5.71386	-5.78569	-5.85985	-5.93655	-6.01601	-6.09843	-6.184	-6.27291	-6.3653	-6.46132	-6.56107	-6.6646	-6.77196	-6.88312	-6.99803	-7.11656	-7.23856	-7.36379	-7.49195
								57.875	-4.38169	-4.44309	-4.50384	-4.56393	-4.62336	-4.68215	-4.74034	-4.79796	-4.85508	-4.91177	-4.96811	-5.02421	-5.08017	-5.13614	-5.19226	-5.24868	-5.3056	-5.36319	-5.42167	-5.48126	-5.5422	-5.60474	-5.66913	-5.73563	-5.80452	-5.87607	-5.95054	-6.0282	-6.10932	-6.19411	-6.28281	-6.37561	-6.47267	-6.57413	-6.68008	-6.79056	-6.90557	-7.02505	-7.14889	-7.2769	-7.40884
								58.125	-4.40801	-4.46856	-4.52822	-4.58695	-4.64474	-4.70161	-4.75756	-4.81265	-4.86692	-4.92044	-4.9733	-5.02561	-5.07748	-5.12906	-5.18051	-5.23201	-5.28375	-5.33595	-5.38885	-5.4427	-5.49778	-5.55436	-5.61275	-5.67326	-5.73621	-5.80191	-5.8707	-5.94289	-6.01879	-6.09871	-6.18293	-6.27171	-6.36527	-6.4638	-6.56748	-6.67639	-6.7906	-6.91011	-7.03486	-7.16472	-7.29948
								58.375	-4.43239	-4.49177	-4.54998	-4.60699	-4.66277	-4.71732	-4.77065	-4.82278	-4.87378	-4.92371	-4.97265	-5.02071	-5.06803	-5.11476	-5.16106	-5.20714	-5.25321	-5.29952	-5.34633	-5.39392	-5.4426	-5.49269	-5.54454	-5.59849	-5.65491	-5.71417	-5.77665	-5.84273	-5.91277	-5.98714	-6.06617	-6.15019	-6.23949	-6.33432	-6.43489	-6.54139	-6.65393	-6.77257	-6.89729	-7.02804	-7.16468
								58.625	-4.45347	-4.51133	-4.56775	-4.62269	-4.6761	-4.72797	-4.77831	-4.82713	-4.87448	-4.92042	-4.96506	-5.0085	-5.05087	-5.09235	-5.13311	-5.17337	-5.21337	-5.25338	-5.29368	-5.33459	-5.37645	-5.41961	-5.46446	-5.51139	-5.56081	-5.61314	-5.66881	-5.72825	-5.79187	-5.8601	-5.93333	-6.01194	-6.09629	-6.1867	-6.28343	-6.38672	-6.49675	-6.61363	-6.73744	-6.86814	-7.00565
								58.875	-4.4699	-4.5259	-4.58021	-4.63274	-4.68345	-4.73231	-4.77932	-4.82449	-4.86787	-4.90953	-4.94954	-4.98803	-5.02515	-5.06106	-5.09598	-5.13011	-5.16374	-5.19714	-5.23062	-5.26454	-5.29925	-5.33516	-5.37268	-5.41225	-5.45431	-5.49934	-5.5478	-5.60017	-5.65692	-5.71853	-5.78545	-5.85811	-5.93692	-6.02226	-6.11446	-6.21382	-6.32057	-6.43488	-6.55688	-6.68661	-6.82403
								59.125	-4.48038	-4.53421	-4.58608	-4.6359	-4.68361	-4.72917	-4.77258	-4.81384	-4.85298	-4.89008	-4.92522	-4.95854	-4.99017	-5.0203	-5.04915	-5.07695	-5.10399	-5.13058	-5.15705	-5.18377	-5.21115	-5.2396	-5.26958	-5.30155	-5.33601	-5.37347	-5.41444	-5.45944	-5.50899	-5.56362	-5.62381	-5.69007	-5.76286	-5.84259	-5.92967	-6.02444	-6.1272	-6.23817	-6.35754	-6.4854	-6.62179
								59.375	-4.48377	-4.53513	-4.58427	-4.63111	-4.67556	-4.71758	-4.75715	-4.79427	-4.82899	-4.86135	-4.89145	-4.91943	-4.94543	-4.96965	-4.99231	-5.01368	-5.03404	-5.05372	-5.07308	-5.09253	-5.11247	-5.13337	-5.15571	-5.17998	-5.20673	-5.23648	-5.26979	-5.30723	-5.34936	-5.39674	-5.44992	-5.50943	-5.57579	-5.64948	-5.73093	-5.82055	-5.91868	-6.02561	-6.14158	-6.26674	-6.40116
								59.625	-4.4791	-4.52773	-4.5739	-4.61752	-4.6585	-4.69678	-4.73235	-4.76518	-4.79533	-4.82284	-4.84781	-4.87037	-4.89069	-4.90895	-4.92541	-4.94032	-4.954	-4.96679	-4.97907	-4.99126	-5.0038	-5.01717	-5.03188	-5.04846	-5.06747	-5.08949	-5.1151	-5.1449	-5.17949	-5.21948	-5.26545	-5.31798	-5.37762	-5.4449	-5.5203	-5.60428	-5.69724	-5.7995	-5.91136	-6.03303	-6.16463
								59.875	-4.4657	-4.51136	-4.55435	-4.59456	-4.63191	-4.66632	-4.69776	-4.72622	-4.75173	-4.77435	-4.79417	-4.81133	-4.82599	-4.83835	-4.84866	-4.85721	-4.8643	-4.87031	-4.87562	-4.88067	-4.88593	-4.89189	-4.8991	-4.9081	-4.91948	-4.93384	-4.95179	-4.97398	-5.00103	-5.03358	-5.07224	-5.11764	-5.17036	-5.23097	-5.3	-5.37794	-5.46524	-5.56228	-5.66938	-5.78682	-5.91477
								60.125	-4.44318	-4.48567	-4.52532	-4.56199	-4.5956	-4.62605	-4.65331	-4.67737	-4.69825	-4.71601	-4.73074	-4.74258	-4.75168	-4.75827	-4.7626	-4.76494	-4.76564	-4.76506	-4.76361	-4.76174	-4.75994	-4.75871	-4.75862	-4.76024	-4.76418	-4.77105	-4.78151	-4.7962	-4.81578	-4.84092	-4.87227	-4.91048	-4.95616	-5.00992	-5.07233	-5.14391	-5.22513	-5.31645	-5.41822	-5.53075	-5.65428
								60.375	-4.41146	-4.45066	-4.48685	-4.5199	-4.54971	-4.57618	-4.59928	-4.61898	-4.6353	-4.64829	-4.65806	-4.66472	-4.66846	-4.66948	-4.66803	-4.66442	-4.65899	-4.6521	-4.64418	-4.63569	-4.62712	-4.61901	-4.61192	-4.60644	-4.6032	-4.60284	-4.60601	-4.61339	-4.62567	-4.64352	-4.66763	-4.69865	-4.73725	-4.78405	-4.83965	-4.9046	-4.97942	-5.06458	-5.16049	-5.26749	-5.38587
								60.625	-4.37083	-4.40665	-4.43933	-4.46874	-4.49475	-4.51728	-4.53628	-4.55171	-4.5636	-4.572	-4.57699	-4.5787	-4.57731	-4.57303	-4.56612	-4.55687	-4.54563	-4.53277	-4.51874	-4.50399	-4.48902	-4.47439	-4.46065	-4.44843	-4.43834	-4.43105	-4.42722	-4.42756	-4.43274	-4.44348	-4.46047	-4.48438	-4.51591	-4.55569	-4.60434	-4.66246	-4.73058	-4.80921	-4.89879	-4.99969	-5.11225
								60.875	-4.32191	-4.35431	-4.38349	-4.40928	-4.43156	-4.45024	-4.46526	-4.47659	-4.48424	-4.48825	-4.48872	-4.48576	-4.47955	-4.47029	-4.45826	-4.44374	-4.42708	-4.40866	-4.38892	-4.36832	-4.34737	-4.32662	-4.30665	-4.28807	-4.27152	-4.25766	-4.24717	-4.24076	-4.23911	-4.24296	-4.25299	-4.26992	-4.29442	-4.32717	-4.3688	-4.41992	-4.48109	-4.55285	-4.63566	-4.72993	-4.83603
								61.125	-4.2656	-4.29463	-4.32035	-4.34261	-4.36129	-4.37627	-4.3875	-4.39493	-4.39858	-4.39848	-4.39471	-4.38741	-4.37673	-4.36288	-4.34612	-4.32674	-4.30509	-4.28155	-4.25655	-4.23055	-4.20408	-4.17767	-4.15191	-4.12741	-4.1048	-4.08476	-4.06797	-4.05513	-4.04695	-4.04415	-4.04743	-4.05751	-4.07508	-4.10081	-4.13536	-4.17935	-4.23336	-4.29795	-4.37359	-4.46073	-4.55976
								61.375	-4.20308	-4.22882	-4.25121	-4.27009	-4.28533	-4.29681	-4.30448	-4.30828	-4.30821	-4.30432	-4.29667	-4.28539	-4.27063	-4.2526	-4.23154	-4.20775	-4.18157	-4.15338	-4.12359	-4.09269	-4.06117	-4.02957	-3.99848	-3.96851	-3.94028	-3.91447	-3.89176	-3.87285	-3.85844	-3.84925	-3.84599	-3.84938	-3.86011	-3.87886	-3.9063	-3.94305	-3.9897	-4.04683	-4.11493	-4.19447	-4.28587
								61.625	-4.13575	-4.15834	-4.17757	-4.19326	-4.20528	-4.21352	-4.2179	-4.21837	-4.21493	-4.20759	-4.19644	-4.18158	-4.16317	-4.14139	-4.1165	-4.08878	-4.05855	-4.0262	-3.99213	-3.95681	-3.92073	-3.88444	-3.8485	-3.81351	-3.7801	-3.74894	-3.72069	-3.69605	-3.67573	-3.66042	-3.65085	-3.64771	-3.65171	-3.66352	-3.68382	-3.71322	-3.75234	-3.80174	-3.86195	-3.93344	-4.01665
								61.875	-4.06511	-4.08476	-4.10105	-4.1138	-4.12288	-4.12817	-4.12958	-4.12706	-4.1206	-4.11022	-4.09597	-4.07797	-4.05635	-4.03129	-4.00305	-3.97187	-3.9381	-3.90209	-3.86424	-3.82501	-3.78488	-3.74437	-3.70405	-3.66451	-3.62636	-3.59026	-3.55685	-3.52684	-3.5009	-3.47974	-3.46407	-3.45457	-3.45194	-3.45686	-3.46999	-3.49195	-3.52336	-3.56478	-3.61676	-3.67977	-3.75428
								62.125	-3.99278	-4.00973	-4.02334	-4.03345	-4.03989	-4.04256	-4.04136	-4.03623	-4.02715	-4.01413	-3.99723	-3.97653	-3.95216	-3.92432	-3.8932	-3.85908	-3.82226	-3.7831	-3.74198	-3.69934	-3.65565	-3.61142	-3.5672	-3.52355	-3.48109	-3.44045	-3.40226	-3.36721	-3.33596	-3.3092	-3.28763	-3.27193	-3.26278	-3.26084	-3.26677	-3.2812	-3.30473	-3.33794	-3.38136	-3.43549	-3.50079
								62.375	-3.92034	-3.93489	-3.94614	-3.95392	-3.95808	-3.95849	-3.95506	-3.94772	-3.93644	-3.92123	-3.90212	-3.87919	-3.85256	-3.82241	-3.78892	-3.75236	-3.71301	-3.6712	-3.62731	-3.58176	-3.53501	-3.48753	-3.43986	-3.39256	-3.3462	-3.3014	-3.2588	-3.21903	-3.18275	-3.15065	-3.12338	-3.10162	-3.08603	-3.07728	-3.07599	-3.0828	-3.0983	-3.12306	-3.15762	-3.20248	-3.25809
								62.625	-3.84935	-3.86182	-3.87105	-3.87686	-3.87911	-3.87766	-3.87241	-3.86329	-3.85025	-3.83329	-3.81243	-3.78775	-3.75935	-3.72738	-3.69203	-3.65352	-3.61214	-3.56819	-3.52203	-3.47407	-3.42472	-3.37446	-3.3238	-3.27326	-3.22342	-3.17485	-3.12817	-3.084	-3.04298	-3.00576	-2.97298	-2.94531	-2.92338	-2.90785	-2.89933	-2.89844	-2.90576	-2.92185	-2.94727	-2.9825	-3.02801
								62.875	-3.78121	-3.79196	-3.79954	-3.80378	-3.80452	-3.80162	-3.79497	-3.7845	-3.77015	-3.75191	-3.72978	-3.70383	-3.67414	-3.64085	-3.60412	-3.56418	-3.52126	-3.47567	-3.42774	-3.37783	-3.32637	-3.27379	-3.22057	-3.16722	-3.11428	-3.06231	-3.0119	-2.96363	-2.91813	-2.87602	-2.83793	-2.80449	-2.77632	-2.75405	-2.73829	-2.72963	-2.72865	-2.73591	-2.75193	-2.77721	-2.81223
								63.125	-3.7172	-3.72661	-3.73293	-3.73599	-3.73563	-3.73171	-3.7241	-3.71273	-3.69753	-3.67847	-3.65555	-3.62881	-3.59832	-3.5642	-3.5266	-3.4857	-3.44175	-3.395	-3.34577	-3.2944	-3.24128	-3.18683	-3.13148	-3.07573	-3.02009	-2.96508	-2.91126	-2.85921	-2.8095	-2.76274	-2.71952	-2.68046	-2.64616	-2.61722	-2.59423	-2.57777	-2.5684	-2.56667	-2.5731	-2.58818	-2.61238
								63.375	-3.65836	-3.66682	-3.67228	-3.67458	-3.67354	-3.66903	-3.66091	-3.64909	-3.63349	-3.61408	-3.59084	-3.56379	-3.53299	-3.49853	-3.46054	-3.41918	-3.37467	-3.32725	-3.2772	-3.22484	-3.17052	-3.11462	-3.05758	-2.99984	-2.94187	-2.88419	-2.8273	-2.77176	-2.71813	-2.66696	-2.61883	-2.57433	-2.53403	-2.49851	-2.46834	-2.44409	-2.42629	-2.41548	-2.41217	-2.41685	-2.42999
								63.625	-3.6055	-3.61341	-3.61843	-3.62038	-3.6191	-3.61442	-3.60623	-3.59441	-3.57888	-3.55958	-3.53648	-3.50959	-3.47895	-3.44463	-3.40673	-3.3654	-3.32081	-3.27319	-3.22279	-3.16988	-3.11481	-3.05792	-2.9996	-2.94027	-2.88038	-2.82038	-2.76078	-2.70208	-2.64481	-2.5895	-2.53669	-2.48695	-2.44083	-2.39886	-2.36162	-2.32963	-2.30342	-2.28351	-2.2704	-2.26457	-2.26649
								63.875	-3.55919	-3.56695	-3.57193	-3.57395	-3.57283	-3.56842	-3.56059	-3.54921	-3.53419	-3.51546	-3.49297	-3.46671	-3.4367	-3.40298	-3.36564	-3.3248	-3.28061	-3.23325	-3.18296	-3.12997	-3.0746	-3.01715	-2.95798	-2.89748	-2.83605	-2.77413	-2.71217	-2.65066	-2.59007	-2.53092	-2.47372	-2.41899	-2.36725	-2.31904	-2.27487	-2.23527	-2.20075	-2.17181	-2.14893	-2.13259	-2.12324
								64.125	-3.51973	-3.52772	-3.53306	-3.53554	-3.535	-3.53128	-3.52423	-3.51372	-3.49965	-3.48192	-3.46048	-3.4353	-3.40637	-3.37372	-3.3374	-3.29751	-3.25417	-3.20754	-3.15781	-3.1052	-3.04997	-2.9924	-2.93282	-2.87157	-2.80903	-2.74558	-2.68166	-2.6177	-2.55416	-2.49151	-2.43023	-2.37081	-2.31375	-2.25954	-2.2087	-2.1617	-2.11905	-2.08123	-2.04872	-2.02196	-2.00143
								64.375	-3.48713	-3.49573	-3.5018	-3.50514	-3.50557	-3.50293	-3.49707	-3.48784	-3.47513	-3.45883	-3.43887	-3.4152	-3.38779	-3.35664	-3.3218	-3.28331	-3.24127	-3.19582	-3.14711	-3.09532	-3.04069	-2.98346	-2.92391	-2.86235	-2.79913	-2.73459	-2.66913	-2.60314	-2.53704	-2.47128	-2.4063	-2.34256	-2.28052	-2.22067	-2.16346	-2.10938	-2.0589	-2.01248	-1.97058	-1.93365	-1.90214
								64.625	-3.46114	-3.47071	-3.47786	-3.48242	-3.4842	-3.48302	-3.47872	-3.47116	-3.46021	-3.44574	-3.42767	-3.40592	-3.38045	-3.35124	-3.31829	-3.28164	-3.24135	-3.19752	-3.15028	-3.09977	-3.04619	-2.98975	-2.93069	-2.86929	-2.80584	-2.74067	-2.67412	-2.60656	-2.53836	-2.46994	-2.4017	-2.33408	-2.2675	-2.20242	-2.13928	-2.07852	-2.02061	-1.96598	-1.91508	-1.86836	-1.82625
								64.875	-3.44123	-3.45209	-3.46068	-3.46679	-3.47025	-3.47088	-3.46851	-3.46298	-3.45415	-3.44189	-3.42609	-3.40666	-3.38353	-3.35665	-3.32602	-3.29163	-3.25352	-3.21175	-3.16642	-3.11764	-3.06557	-3.01039	-2.9523	-2.89153	-2.82835	-2.76303	-2.69589	-2.62725	-2.55746	-2.48689	-2.41591	-2.34492	-2.27432	-2.20453	-2.13597	-2.06906	-2.00424	-1.94193	-1.88256	-1.82656	-1.77435
								65.125	-3.42665	-3.4391	-3.44941	-3.45738	-3.46284	-3.4656	-3.46548	-3.46232	-3.45595	-3.44624	-3.43307	-3.41632	-3.3959	-3.37175	-3.34382	-3.31209	-3.27657	-3.23729	-3.19431	-3.14772	-3.09762	-3.04418	-2.98753	-2.9279	-2.86549	-2.80056	-2.73336	-2.66419	-2.59337	-2.52121	-2.44807	-2.37431	-2.3003	-2.22641	-2.15306	-2.08064	-2.00955	-1.94021	-1.87302	-1.80841	-1.74678
								65.375	-3.41637	-3.43067	-3.44298	-3.45309	-3.46083	-3.46599	-3.46842	-3.46791	-3.46432	-3.45748	-3.44726	-3.43352	-3.41616	-3.39509	-3.37024	-3.34156	-3.30903	-3.27266	-3.23246	-3.1885	-3.14084	-3.0896	-3.03491	-2.97693	-2.91583	-2.85183	-2.78515	-2.71605	-2.6448	-2.5717	-2.49705	-2.42118	-2.34443	-2.26717	-2.18975	-2.11255	-2.03596	-1.96036	-1.88615	-1.81374	-1.74351
								65.625	-3.40919	-3.42557	-3.4401	-3.45259	-3.46284	-3.47067	-3.47588	-3.47831	-3.47776	-3.47407	-3.46709	-3.45667	-3.44268	-3.42503	-3.4036	-3.37833	-3.34918	-3.3161	-3.27911	-3.23821	-3.19345	-3.14491	-3.09267	-3.03687	-2.97763	-2.91514	-2.84959	-2.78118	-2.71017	-2.6368	-2.56135	-2.48411	-2.4054	-2.32554	-2.24487	-2.16375	-2.08252	-2.00156	-1.92125	-1.84196	-1.7641
								65.875	-3.40371	-3.42236	-3.43931	-3.45436	-3.46734	-3.47804	-3.48626	-3.49184	-3.49456	-3.49427	-3.49079	-3.48396	-3.47363	-3.45969	-3.442	-3.42049	-3.39506	-3.36566	-3.33227	-3.29486	-3.25345	-3.20808	-3.15881	-3.10571	-3.04891	-2.98853	-2.92473	-2.85768	-2.78759	-2.71468	-2.63919	-2.56139	-2.48155	-2.39996	-2.31694	-2.23282	-2.14792	-2.06259	-1.9772	-1.89212	-1.8077
								66.125	-3.39842	-3.41949	-3.43902	-3.4568	-3.47266	-3.4864	-3.49781	-3.50672	-3.51292	-3.51623	-3.51646	-3.51345	-3.50704	-3.49707	-3.48341	-3.46595	-3.44458	-3.41921	-3.3898	-3.35629	-3.31867	-3.27694	-3.23113	-3.18128	-3.12747	-3.06981	-3.0084	-2.94339	-2.87495	-2.80326	-2.72854	-2.65101	-2.57091	-2.48852	-2.40412	-2.318	-2.23047	-2.14187	-2.05252	-1.96279	-1.87302
								66.375	-3.39176	-3.41536	-3.43757	-3.4582	-3.47707	-3.49397	-3.50872	-3.5211	-3.53093	-3.538	-3.54214	-3.54314	-3.54085	-3.53509	-3.52571	-3.51257	-3.49555	-3.47454	-3.44946	-3.42023	-3.38681	-3.34917	-3.3073	-3.26123	-3.21098	-3.15663	-3.09826	-3.03598	-2.96992	-2.90024	-2.8271	-2.75072	-2.67129	-2.58906	-2.50428	-2.41722	-2.32817	-2.23743	-2.14533	-2.05218	-1.95833
								66.625	-3.38212	-3.40833	-3.4333	-3.45687	-3.47883	-3.49899	-3.51715	-3.53312	-3.54669	-3.55766	-3.56583	-3.57101	-3.57301	-3.57165	-3.56676	-3.55818	-3.54578	-3.52942	-3.50898	-3.48439	-3.45555	-3.42242	-3.38496	-3.34316	-3.29702	-3.24658	-3.19188	-3.13301	-3.07006	-3.00316	-2.93244	-2.85807	-2.78024	-2.69916	-2.61504	-2.52813	-2.4387	-2.34702	-2.25339	-2.15811	-2.06152
								66.875	-3.36802	-3.39687	-3.42465	-3.45118	-3.47628	-3.49975	-3.5214	-3.54102	-3.5584	-3.57335	-3.58566	-3.59512	-3.60154	-3.60473	-3.6045	-3.60068	-3.59312	-3.58165	-3.56615	-3.5465	-3.5226	-3.49437	-3.46175	-3.42469	-3.38317	-3.33719	-3.28678	-3.23197	-3.17285	-3.10949	-3.04201	-2.97053	-2.89523	-2.81627	-2.73385	-2.64819	-2.55952	-2.4681	-2.3742	-2.27811	-2.18013
								67.125	-3.34807	-3.37957	-3.41016	-3.43967	-3.46792	-3.49471	-3.51986	-3.54316	-3.5644	-3.58338	-3.59988	-3.6137	-3.62464	-3.63248	-3.63705	-3.63814	-3.63558	-3.62922	-3.61889	-3.60446	-3.58581	-3.56282	-3.53542	-3.50353	-3.4671	-3.42611	-3.38056	-3.33045	-3.27582	-3.21673	-3.15327	-3.08554	-3.01366	-2.93779	-2.85808	-2.77474	-2.68797	-2.598	-2.50508	-2.40948	-2.31148
								67.375	-3.32114	-3.35526	-3.38863	-3.4211	-3.45248	-3.48258	-3.51122	-3.53819	-3.56329	-3.5863	-3.60702	-3.62523	-3.64073	-3.6533	-3.66274	-3.66885	-3.67144	-3.67034	-3.66538	-3.65639	-3.64323	-3.62579	-3.60394	-3.5776	-3.54669	-3.51117	-3.47099	-3.42614	-3.37664	-3.32251	-3.26381	-3.20061	-3.13301	-3.06114	-2.98512	-2.90514	-2.82136	-2.73399	-2.64327	-2.54942	-2.45273
								67.625	-3.28637	-3.32306	-3.35917	-3.39453	-3.42899	-3.46236	-3.49444	-3.52504	-3.55396	-3.58099	-3.60591	-3.62851	-3.64858	-3.6659	-3.68026	-3.69145	-3.69928	-3.70355	-3.70409	-3.70071	-3.69326	-3.68159	-3.66559	-3.64512	-3.62009	-3.59044	-3.5561	-3.51702	-3.47321	-3.42466	-3.37139	-3.31346	-3.25093	-3.18391	-3.1125	-3.03683	-2.95708	-2.87342	-2.78604	-2.69517	-2.60105
								67.875	-3.24325	-3.28244	-3.32121	-3.35941	-3.39687	-3.43343	-3.46888	-3.50305	-3.53573	-3.56671	-3.59578	-3.62274	-3.64735	-3.6694	-3.68868	-3.70498	-3.71808	-3.72779	-3.73391	-3.73626	-3.73466	-3.72896	-3.71901	-3.70467	-3.68583	-3.66239	-3.63427	-3.60141	-3.56378	-3.52134	-3.4741	-3.42209	-3.36535	-3.30394	-3.23796	-3.16752	-3.09274	-3.01379	-2.93083	-2.84407	-2.75371
								68.125	-3.19167	-3.23327	-3.27462	-3.31556	-3.35594	-3.39559	-3.43433	-3.47197	-3.50832	-3.54318	-3.57632	-3.60755	-3.63664	-3.66337	-3.68754	-3.70891	-3.72728	-3.74244	-3.75419	-3.76233	-3.76668	-3.76706	-3.76331	-3.75529	-3.74286	-3.72591	-3.70433	-3.67805	-3.64699	-3.61113	-3.57044	-3.52491	-3.47457	-3.41947	-3.35965	-3.29521	-3.22627	-3.15294	-3.07538	-2.99375	-2.90826
								68.375	-3.13196	-3.17588	-3.2197	-3.26328	-3.30647	-3.34911	-3.39102	-3.43203	-3.47195	-3.51057	-3.54768	-3.58309	-3.61657	-3.6479	-3.67687	-3.70326	-3.72685	-3.74743	-3.76479	-3.77873	-3.78905	-3.79558	-3.79813	-3.79655	-3.79068	-3.78041	-3.7656	-3.74617	-3.72202	-3.6931	-3.65937	-3.6208	-3.57738	-3.52914	-3.47612	-3.41838	-3.35601	-3.28911	-3.2178	-3.14223	-3.06257
								68.625	-3.06486	-3.11101	-3.1572	-3.20332	-3.24921	-3.29473	-3.3397	-3.38395	-3.42731	-3.46957	-3.51053	-3.54999	-3.58774	-3.62356	-3.65723	-3.68853	-3.71726	-3.74318	-3.7661	-3.78579	-3.80207	-3.81474	-3.82362	-3.82853	-3.82932	-3.82585	-3.81797	-3.80558	-3.78857	-3.76687	-3.74041	-3.70916	-3.67308	-3.63218	-3.58648	-3.536	-3.48083	-3.42103	-3.35671	-3.288	-3.21503
								68.875	-2.99157	-3.03985	-3.08833	-3.13687	-3.18535	-3.23363	-3.28154	-3.32891	-3.37558	-3.42134	-3.46601	-3.50939	-3.55127	-3.59144	-3.62968	-3.66577	-3.69951	-3.73067	-3.75904	-3.78441	-3.80657	-3.82533	-3.84051	-3.85191	-3.85937	-3.86274	-3.86186	-3.85662	-3.8469	-3.8326	-3.81365	-3.78998	-3.76155	-3.72835	-3.69037	-3.64762	-3.60015	-3.54802	-3.4913	-3.4301	-3.36453
								69.125	-2.91369	-2.96402	-3.01468	-3.06556	-3.11653	-3.16745	-3.21817	-3.26854	-3.31838	-3.36751	-3.41575	-3.4629	-3.50875	-3.55312	-3.59577	-3.63651	-3.67511	-3.71136	-3.74505	-3.77596	-3.8039	-3.82866	-3.85004	-3.86787	-3.88196	-3.89215	-3.89829	-3.90023	-3.89786	-3.89106	-3.87975	-3.86384	-3.84328	-3.81802	-3.78805	-3.75337	-3.71399	-3.66995	-3.62132	-3.56817	-3.51059
								69.375	-2.83315	-2.88547	-2.93824	-2.99137	-3.04473	-3.0982	-3.15162	-3.20486	-3.25774	-3.3101	-3.36176	-3.41252	-3.4622	-3.5106	-3.5575	-3.60271	-3.64601	-3.68719	-3.72604	-3.76234	-3.79591	-3.82652	-3.85399	-3.87812	-3.89874	-3.91568	-3.92877	-3.93787	-3.94284	-3.94356	-3.93994	-3.93187	-3.91928	-3.90213	-3.88037	-3.85398	-3.82297	-3.78735	-3.74716	-3.70246	-3.65332
								69.625	-2.75221	-2.80647	-2.86131	-2.91662	-2.97229	-3.02821	-3.08423	-3.14022	-3.19603	-3.25148	-3.30642	-3.36065	-3.41399	-3.46626	-3.51724	-3.56675	-3.61456	-3.66049	-3.70431	-3.74583	-3.78484	-3.82114	-3.85453	-3.88482	-3.91183	-3.93538	-3.95532	-3.97148	-3.98372	-3.99192	-3.99595	-3.99573	-3.99115	-3.98216	-3.9687	-3.95074	-3.92827	-3.90127	-3.86977	-3.83381	-3.79344
								69.875	-2.67336	-2.72954	-2.7864	-2.84384	-2.90177	-2.96006	-3.0186	-3.07725	-3.13587	-3.1943	-3.25237	-3.30993	-3.36678	-3.42275	-3.47765	-3.53127	-3.58342	-3.6339	-3.68251	-3.72905	-3.77331	-3.8151	-3.85422	-3.89049	-3.92371	-3.95372	-3.98034	-4.00342	-4.0228	-4.03836	-4.04998	-4.05753	-4.06092	-4.06008	-4.05494	-4.04545	-4.03158	-4.01331	-3.99065	-3.9636	-3.93222
								70.125	-2.59923	-2.65733	-2.71619	-2.77574	-2.83588	-2.8965	-2.95749	-3.01872	-3.08005	-3.14135	-3.20245	-3.2632	-3.32342	-3.38294	-3.44157	-3.49914	-3.55544	-3.61029	-3.66349	-3.71485	-3.76416	-3.81123	-3.85588	-3.89792	-3.93716	-3.97342	-4.00654	-4.03636	-4.06273	-4.0855	-4.10455	-4.11975	-4.13102	-4.13825	-4.14137	-4.14031	-4.13504	-4.12552	-4.11174	-4.0937	-4.07142
								70.375	-2.53251	-2.59255	-2.65343	-2.71509	-2.77742	-2.84034	-2.90373	-2.96748	-3.03145	-3.09553	-3.15955	-3.22337	-3.28683	-3.34976	-3.41198	-3.47333	-3.53361	-3.59265	-3.65024	-3.70622	-3.76037	-3.81253	-3.86249	-3.91008	-3.95512	-3.99743	-4.03684	-4.0732	-4.10635	-4.13614	-4.16245	-4.18515	-4.20414	-4.2193	-4.23057	-4.23785	-4.24111	-4.24029	-4.23537	-4.22634	-4.21318
								70.625	-2.47588	-2.53791	-2.60085	-2.66463	-2.72916	-2.79436	-2.86013	-2.92636	-2.99293	-3.05971	-3.12657	-3.19337	-3.25996	-3.32617	-3.39185	-3.45682	-3.52092	-3.58397	-3.64578	-3.70618	-3.76498	-3.82201	-3.87708	-3.93001	-3.98063	-4.02877	-4.07426	-4.11693	-4.15665	-4.19326	-4.22663	-4.25663	-4.28315	-4.30608	-4.32533	-4.34082	-4.35248	-4.36025	-4.36411	-4.36401	-4.35994
								70.875	-2.43192	-2.49601	-2.56106	-2.627	-2.69376	-2.76126	-2.8294	-2.89809	-2.96722	-3.03667	-3.1063	-3.176	-3.24563	-3.31502	-3.38403	-3.45251	-3.52028	-3.58718	-3.65304	-3.71769	-3.78096	-3.84267	-3.90264	-3.9607	-4.01669	-4.07044	-4.12178	-4.17056	-4.21662	-4.25983	-4.30004	-4.33713	-4.37098	-4.40148	-4.42852	-4.45204	-4.47193	-4.48815	-4.50064	-4.50937	-4.51429
								71.125	-2.40302	-2.46926	-2.53649	-2.60466	-2.67369	-2.74352	-2.81405	-2.88521	-2.95688	-3.02896	-3.10134	-3.17389	-3.24647	-3.31896	-3.39122	-3.46308	-3.5344	-3.60503	-3.67479	-3.74354	-3.8111	-3.8773	-3.94199	-4.00499	-4.06615	-4.1253	-4.18228	-4.23694	-4.28913	-4.33872	-4.38556	-4.42952	-4.47048	-4.50833	-4.54297	-4.57431	-4.60225	-4.62674	-4.6477	-4.66508	-4.67886
								71.375	-2.3913	-2.4598	-2.5293	-2.59977	-2.67114	-2.74334	-2.81631	-2.88995	-2.96418	-3.03889	-3.11399	-3.18935	-3.26486	-3.34038	-3.4158	-3.49097	-3.56575	-3.63998	-3.71353	-3.78623	-3.85793	-3.92848	-3.99772	-4.06548	-4.13162	-4.19598	-4.2584	-4.31874	-4.37686	-4.43261	-4.48585	-4.53646	-4.58432	-4.62932	-4.67134	-4.71028	-4.74607	-4.77862	-4.80786	-4.83373	-4.85618
								71.625	-2.39856	-2.46941	-2.54129	-2.61415	-2.68794	-2.76259	-2.83803	-2.9142	-2.99101	-3.06837	-3.14619	-3.22436	-3.30276	-3.38129	-3.45983	-3.53823	-3.61639	-3.69415	-3.77137	-3.84792	-3.92365	-3.99841	-4.07205	-4.14442	-4.21538	-4.28478	-4.35246	-4.4183	-4.48214	-4.54385	-4.6033	-4.66035	-4.7149	-4.76682	-4.81601	-4.86236	-4.90578	-4.94618	-4.9835	-5.01765	-5.04859
								71.875	-2.42616	-2.4995	-2.57387	-2.64922	-2.72551	-2.80268	-2.88067	-2.95943	-3.03887	-3.11891	-3.19947	-3.28045	-3.36175	-3.44327	-3.52489	-3.6065	-3.68798	-3.7692	-3.85003	-3.93035	-4.01	-4.08886	-4.16679	-4.24364	-4.31928	-4.39356	-4.46636	-4.53751	-4.60691	-4.6744	-4.73986	-4.80317	-4.86421	-4.92285	-4.979	-5.03254	-5.08338	-5.13143	-5.17661	-5.21884	-5.25806
								72.125	-2.47499	-2.55095	-2.62792	-2.70587	-2.78476	-2.86455	-2.94518	-3.02659	-3.10872	-3.19149	-3.27483	-3.35865	-3.44287	-3.52738	-3.61209	-3.69689	-3.78167	-3.86632	-3.95071	-4.03472	-4.11823	-4.20111	-4.28323	-4.36446	-4.44467	-4.52372	-4.60147	-4.67781	-4.7526	-4.82572	-4.89703	-4.96641	-5.03374	-5.09892	-5.16183	-5.22237	-5.28043	-5.33592	-5.38876	-5.43886	-5.48615
								72.375	-2.54541	-2.62411	-2.70382	-2.78449	-2.86609	-2.94859	-3.03194	-3.11609	-3.20098	-3.28655	-3.37273	-3.45944	-3.54661	-3.63415	-3.72196	-3.80996	-3.89804	-3.98609	-4.07402	-4.1617	-4.24902	-4.33587	-4.42211	-4.50764	-4.59232	-4.67603	-4.75865	-4.84005	-4.92011	-4.9987	-5.0757	-5.151	-5.22447	-5.29601	-5.3655	-5.43284	-5.49793	-5.56066	-5.62095	-5.67872	-5.73388
								72.625	-2.63717	-2.71876	-2.80132	-2.88483	-2.96926	-3.05459	-3.14076	-3.22775	-3.31549	-3.40393	-3.49302	-3.58269	-3.67286	-3.76347	-3.85443	-3.94565	-4.03705	-4.12852	-4.21998	-4.31132	-4.40243	-4.49321	-4.58353	-4.6733	-4.76239	-4.8507	-4.93809	-5.02445	-5.10966	-5.19361	-5.27618	-5.35725	-5.43671	-5.51445	-5.59035	-5.66432	-5.73625	-5.80603	-5.87359	-5.93881	-6.00163
								72.875	-2.74942	-2.83402	-2.91956	-3.00604	-3.09342	-3.18168	-3.27079	-3.36071	-3.45141	-3.54282	-3.63491	-3.72761	-3.82087	-3.91461	-4.00877	-4.10326	-4.19802	-4.29295	-4.38796	-4.48296	-4.57787	-4.67256	-4.76695	-4.86093	-4.95439	-5.04723	-5.13933	-5.23057	-5.32085	-5.41006	-5.49809	-5.58481	-5.67012	-5.75392	-5.83608	-5.91651	-5.99511	-6.07176	-6.14638	-6.21887	-6.28914
								73.125	-2.88062	-2.96837	-3.05703	-3.1466	-3.23706	-3.32838	-3.42055	-3.51352	-3.60728	-3.70177	-3.79695	-3.89278	-3.98921	-4.08617	-4.1836	-4.28144	-4.37961	-4.47804	-4.57665	-4.67535	-4.77406	-4.87269	-4.97115	-5.06933	-5.16714	-5.26447	-5.36123	-5.4573	-5.55258	-5.64697	-5.74035	-5.83262	-5.92366	-6.01338	-6.10167	-6.18841	-6.27351	-6.35686	-6.43836	-6.51792	-6.59545
								73.375	-3.02861	-3.11964	-3.21155	-3.30435	-3.39801	-3.49253	-3.58787	-3.68403	-3.78096	-3.87865	-3.97704	-4.07611	-4.17581	-4.27608	-4.37688	-4.47814	-4.5798	-4.6818	-4.78407	-4.88652	-4.98908	-5.09168	-5.19421	-5.2966	-5.39875	-5.50057	-5.60196	-5.70282	-5.80304	-5.90254	-6.0012	-6.09892	-6.1956	-6.29112	-6.38539	-6.4783	-6.56975	-6.65963	-6.74784	-6.83428	-6.91886
								73.625	-3.19061	-3.28505	-3.38035	-3.47651	-3.57351	-3.67135	-3.77001	-3.86947	-3.96972	-4.07073	-4.17246	-4.27489	-4.37797	-4.48167	-4.58593	-4.69072	-4.79597	-4.90162	-5.00761	-5.11388	-5.22035	-5.32696	-5.43361	-5.54023	-5.64673	-5.75303	-5.85904	-5.96466	-6.06979	-6.17434	-6.27822	-6.38131	-6.48352	-6.58474	-6.68488	-6.78382	-6.88146	-6.97771	-7.07245	-7.16559	-7.25703
								73.875	-3.36326	-3.46126	-3.56008	-3.65974	-3.76022	-3.86152	-3.96364	-4.06655	-4.17025	-4.27471	-4.37991	-4.48583	-4.59243	-4.69967	-4.80753	-4.91595	-5.02488	-5.13429	-5.2441	-5.35426	-5.46471	-5.57538	-5.68619	-5.79708	-5.90797	-6.01876	-6.12939	-6.23975	-6.34976	-6.45933	-6.56836	-6.67675	-6.7844	-6.89122	-6.9971	-7.10194	-7.20564	-7.3081	-7.4092	-7.50885	-7.60695
								74.125	-3.54279	-3.64447	-3.74696	-3.85025	-3.95435	-4.05926	-4.16498	-4.27148	-4.37878	-4.48684	-4.59565	-4.70519	-4.81544	-4.92636	-5.03793	-5.1501	-5.26284	-5.3761	-5.48983	-5.60398	-5.71848	-5.83329	-5.94833	-6.06353	-6.17883	-6.29415	-6.40939	-6.52449	-6.63936	-6.75391	-6.86804	-6.98166	-7.09469	-7.20701	-7.31853	-7.42914	-7.53876	-7.64726	-7.75456	-7.86054	-7.9651
								74.375	-3.72509	-3.83058	-3.93685	-4.04392	-4.15179	-4.26045	-4.36991	-4.48015	-4.59119	-4.70299	-4.81556	-4.92887	-5.04291	-5.15765	-5.27307	-5.38912	-5.50578	-5.62301	-5.74076	-5.85899	-5.97764	-6.09666	-6.21599	-6.33557	-6.45532	-6.57517	-6.69506	-6.8149	-6.93461	-7.0541	-7.1733	-7.2921	-7.41041	-7.52814	-7.64518	-7.76145	-7.87684	-7.99124	-8.10456	-8.21668	-8.32751
								74.625	-3.90589	-4.01531	-4.12551	-4.23648	-4.34824	-4.4608	-4.57414	-4.68827	-4.80319	-4.91889	-5.03536	-5.15258	-5.27055	-5.38924	-5.50864	-5.6287	-5.74941	-5.87073	-5.99261	-6.11501	-6.2379	-6.36121	-6.4849	-6.6089	-6.73315	-6.85758	-6.98212	-7.1067	-7.23124	-7.35566	-7.47987	-7.60378	-7.7273	-7.85035	-7.97282	-8.09461	-8.21563	-8.33577	-8.45493	-8.57301	-8.6899
								74.875	-4.08098	-4.19444	-4.30867	-4.42368	-4.53946	-4.65603	-4.77339	-4.89154	-5.01049	-5.13022	-5.25073	-5.372	-5.49404	-5.61682	-5.74032	-5.86452	-5.98939	-6.1149	-6.24102	-6.3677	-6.49491	-6.62259	-6.7507	-6.87918	-7.00796	-7.137	-7.26621	-7.39553	-7.52488	-7.65419	-7.78336	-7.91233	-8.04099	-8.16926	-8.29703	-8.42423	-8.55074	-8.67646	-8.80129	-8.92514	-9.04788
								75.125	-4.24638	-4.36398	-4.48234	-4.60148	-4.7214	-4.8421	-4.9636	-5.0859	-5.20899	-5.33287	-5.45754	-5.583	-5.70922	-5.83621	-5.96393	-6.09238	-6.22152	-6.35133	-6.48177	-6.61282	-6.74442	-6.87654	-7.00912	-7.14212	-7.27548	-7.40913	-7.54302	-7.67707	-7.81121	-7.94537	-8.07947	-8.21341	-8.34712	-8.48051	-8.61348	-8.74594	-8.87779	-9.00892	-9.13925	-9.26866	-9.39704
								75.375	-4.39858	-4.52038	-4.64295	-4.76631	-4.89044	-5.01538	-5.14111	-5.26764	-5.39498	-5.52312	-5.65206	-5.78179	-5.91231	-6.0436	-6.17564	-6.30843	-6.44193	-6.57611	-6.71096	-6.84643	-6.98248	-7.11909	-7.25619	-7.39373	-7.53168	-7.66996	-7.80851	-7.94727	-8.08616	-8.22512	-8.36407	-8.50291	-8.64157	-8.77997	-8.91801	-9.05558	-9.19261	-9.32899	-9.46461	-9.59938	-9.73319
								75.625	-4.53473	-4.66077	-4.78759	-4.9152	-5.04361	-5.17283	-5.30285	-5.43369	-5.56534	-5.69781	-5.83109	-5.96517	-6.10005	-6.23571	-6.37214	-6.50933	-6.64724	-6.78585	-6.92515	-7.06508	-7.20562	-7.34673	-7.48836	-7.63046	-7.77298	-7.91586	-8.05904	-8.20246	-8.34605	-8.48974	-8.63344	-8.77709	-8.92059	-9.06386	-9.20681	-9.34935	-9.49138	-9.6328	-9.77352	-9.91343	-10.0524
								75.875	-4.6528	-4.78307	-4.91413	-5.04601	-5.1787	-5.31222	-5.44656	-5.58173	-5.71772	-5.85454	-5.99219	-6.13065	-6.26991	-6.40998	-6.55082	-6.69242	-6.83476	-6.97782	-7.12157	-7.26597	-7.41099	-7.55658	-7.70271	-7.84933	-7.99638	-8.14381	-8.29156	-8.43957	-8.58776	-8.73607	-8.88442	-9.03274	-9.18093	-9.32893	-9.47662	-9.62394	-9.77077	-9.91703	-10.0626	-10.2074	-10.3514
								76.125	-4.75173	-4.88616	-5.02142	-5.15752	-5.29445	-5.43223	-5.57085	-5.71031	-5.85062	-5.99177	-6.13376	-6.27657	-6.4202	-6.56464	-6.70986	-6.85586	-7.0026	-7.15006	-7.29821	-7.44703	-7.59647	-7.74649	-7.89705	-8.04811	-8.1996	-8.35148	-8.50369	-8.65616	-8.80883	-8.96162	-9.11447	-9.26729	-9.42	-9.57252	-9.72477	-9.87664	-10.0281	-10.1789	-10.3291	-10.4785	-10.6271
								76.375	-4.83149	-4.96997	-5.10931	-5.24952	-5.39059	-5.53253	-5.67534	-5.81901	-5.96354	-6.10894	-6.25518	-6.40226	-6.55016	-6.69888	-6.8484	-6.99869	-7.14973	-7.3015	-7.45395	-7.60708	-7.76082	-7.91515	-8.07001	-8.22537	-8.38117	-8.53735	-8.69385	-8.85062	-9.00758	-9.16467	-9.32181	-9.47892	-9.63593	-9.79275	-9.94929	-10.1055	-10.2612	-10.4164	-10.5709	-10.7247	-10.8776
								76.625	-4.89315	-5.03549	-5.17873	-5.32287	-5.46791	-5.61385	-5.76068	-5.90839	-6.05699	-6.20646	-6.3568	-6.50798	-6.66001	-6.81285	-6.9665	-7.12092	-7.27609	-7.43199	-7.58858	-7.74583	-7.90369	-8.06214	-8.22111	-8.38057	-8.54046	-8.70072	-8.8613	-9.02213	-9.18315	-9.34428	-9.50546	-9.6666	-9.82763	-9.98847	-10.149	-10.3092	-10.4689	-10.6281	-10.7866	-10.9444	-11.1013
								76.875	-4.9388	-5.08475	-5.23165	-5.37947	-5.52823	-5.67792	-5.82853	-5.98005	-6.13247	-6.28578	-6.43997	-6.59502	-6.75093	-6.90765	-7.06518	-7.22349	-7.38255	-7.54233	-7.7028	-7.86392	-8.02565	-8.18794	-8.35075	-8.51404	-8.67774	-8.8418	-9.00616	-9.17075	-9.33552	-9.50038	-9.66528	-9.83013	-9.99484	-10.1593	-10.3236	-10.4874	-10.6508	-10.8135	-10.9757	-11.1371	-11.2976
								77.125	-4.97151	-5.12075	-5.27096	-5.42215	-5.57431	-5.72742	-5.88148	-6.03648	-6.1924	-6.34923	-6.50696	-6.66556	-6.82501	-6.98529	-7.14638	-7.30825	-7.47086	-7.63419	-7.79819	-7.96284	-8.12808	-8.29388	-8.46018	-8.62693	-8.79408	-8.96157	-9.12934	-9.29733	-9.46547	-9.63368	-9.8019	-9.97005	-10.138	-10.3058	-10.4733	-10.6403	-10.8069	-10.9729	-11.1382	-11.3028	-11.4665
								77.375	-4.99517	-5.14728	-5.30041	-5.45456	-5.60971	-5.76585	-5.92296	-6.08103	-6.24005	-6.39999	-6.56084	-6.72257	-6.88516	-7.04859	-7.21282	-7.37782	-7.54357	-7.71003	-7.87715	-8.04489	-8.21322	-8.38209	-8.55143	-8.72122	-8.89137	-9.06185	-9.23258	-9.4035	-9.57455	-9.74565	-9.91673	-10.0877	-10.2585	-10.4291	-10.5993	-10.7691	-10.9384	-11.1071	-11.2752	-11.4424	-11.6087
								77.625	-5.01428	-5.1688	-5.32437	-5.481	-5.63867	-5.79735	-5.95703	-6.11769	-6.27931	-6.44188	-6.60536	-6.76973	-6.93496	-7.10103	-7.2679	-7.43554	-7.60392	-7.77299	-7.94271	-8.11304	-8.28394	-8.45535	-8.62723	-8.79951	-8.97215	-9.14508	-9.31824	-9.49157	-9.66499	-9.83844	-10.0119	-10.1851	-10.3582	-10.531	-10.7035	-10.8755	-11.047	-11.2178	-11.388	-11.5573	-11.7258
								77.875	-5.03379	-5.19018	-5.34766	-5.50623	-5.66586	-5.82653	-5.98822	-6.15091	-6.31457	-6.47919	-6.64473	-6.81116	-6.97846	-7.14659	-7.31552	-7.48521	-7.65562	-7.82672	-7.99845	-8.17077	-8.34364	-8.517	-8.6908	-8.86499	-9.03951	-9.21428	-9.38927	-9.56438	-9.73957	-9.91476	-10.0899	-10.2648	-10.4396	-10.614	-10.7881	-10.9617	-11.1347	-11.3071	-11.4788	-11.6496	-11.8196
								78.125	-5.05884	-5.2165	-5.3753	-5.5352	-5.69618	-5.85822	-6.0213	-6.1854	-6.35047	-6.51651	-6.68347	-6.85132	-7.02004	-7.18958	-7.35991	-7.53099	-7.70278	-7.87523	-8.04831	-8.22195	-8.39612	-8.57076	-8.74582	-8.92123	-9.09694	-9.27289	-9.44901	-9.62525	-9.80152	-9.97777	-10.1539	-10.3299	-10.5056	-10.681	-10.856	-11.0305	-11.2044	-11.3777	-11.5502	-11.7219	-11.8927
								78.375	-5.0945	-5.25281	-5.41227	-5.57285	-5.73453	-5.89729	-6.06109	-6.22591	-6.39171	-6.55847	-6.72616	-6.89473	-7.06416	-7.2344	-7.40542	-7.57718	-7.74962	-7.92271	-8.0964	-8.27064	-8.44537	-8.62056	-8.79613	-8.97203	-9.1482	-9.32459	-9.50112	-9.67773	-9.85435	-10.0309	-10.2074	-10.3836	-10.5596	-10.7352	-10.9104	-11.0851	-11.2591	-11.4326	-11.6052	-11.7771	-11.948
								78.625	-5.14556	-5.30386	-5.46331	-5.6239	-5.78559	-5.94836	-6.11217	-6.277	-6.44281	-6.60957	-6.77724	-6.9458	-7.11519	-7.28538	-7.45633	-7.628	-7.80033	-7.97329	-8.14682	-8.32088	-8.49541	-8.67036	-8.84566	-9.02127	-9.19713	-9.37317	-9.54933	-9.72554	-9.90173	-10.0778	-10.2538	-10.4296	-10.605	-10.7801	-10.9547	-11.1288	-11.3023	-11.4751	-11.6472	-11.8184	-11.9887
								78.875	-5.2163	-5.37391	-5.53267	-5.69257	-5.85356	-6.01563	-6.17873	-6.34284	-6.50792	-6.67393	-6.84084	-7.00861	-7.17719	-7.34656	-7.51666	-7.68745	-7.85889	-8.03092	-8.2035	-8.37658	-8.5501	-8.72401	-8.89825	-9.07276	-9.2475	-9.42238	-9.59736	-9.77236	-9.94733	-10.1222	-10.2969	-10.4713	-10.6454	-10.8192	-10.9925	-11.1652	-11.3373	-11.5088	-11.6794	-11.8493	-12.0182
								79.125	-5.31027	-5.46652	-5.62393	-5.78244	-5.94204	-6.10269	-6.26436	-6.42702	-6.59062	-6.75513	-6.92052	-7.08674	-7.25375	-7.42151	-7.58998	-7.75911	-7.92885	-8.09916	-8.26999	-8.44128	-8.61298	-8.78505	-8.95741	-9.13002	-9.30282	-9.47574	-9.64873	-9.82171	-9.99464	-10.1674	-10.34	-10.5124	-10.6844	-10.856	-11.0271	-11.1977	-11.3677	-11.537	-11.7055	-11.8732	-12.04
								79.375	-5.43014	-5.5844	-5.73979	-5.89626	-6.05378	-6.21233	-6.37187	-6.53236	-6.69376	-6.85605	-7.01918	-7.1831	-7.34778	-7.51318	-7.67925	-7.84595	-8.01322	-8.18103	-8.34932	-8.51804	-8.68713	-8.85656	-9.02625	-9.19616	-9.36623	-9.53639	-9.70659	-9.87677	-10.0469	-10.2168	-10.3865	-10.556	-10.7251	-10.8938	-11.062	-11.2297	-11.3967	-11.5631	-11.7287	-11.8935	-12.0573
								79.625	-5.57756	-5.72923	-5.88197	-6.03577	-6.19059	-6.34638	-6.50313	-6.66078	-6.81931	-6.97868	-7.13885	-7.29978	-7.46142	-7.62373	-7.78668	-7.95021	-8.11428	-8.27884	-8.44385	-8.60925	-8.77499	-8.94102	-9.10729	-9.27374	-9.44031	-9.60696	-9.77362	-9.94023	-10.1067	-10.2731	-10.4392	-10.605	-10.7705	-10.9355	-11.1	-11.2641	-11.4275	-11.5902	-11.7521	-11.9133	-12.0735
								79.875	-5.75303	-5.90155	-6.05111	-6.20167	-6.35319	-6.50564	-6.65899	-6.81319	-6.96823	-7.12405	-7.28062	-7.4379	-7.59584	-7.75441	-7.91357	-8.07326	-8.23345	-8.39408	-8.55512	-8.71651	-8.8782	-9.04014	-9.20229	-9.36458	-9.52697	-9.6894	-9.85181	-10.0142	-10.1764	-10.3384	-10.5002	-10.6617	-10.8228	-10.9835	-11.1437	-11.3034	-11.4624	-11.6208	-11.7784	-11.9353	-12.0913
								80.125	-5.95585	-6.10076	-6.24663	-6.39344	-6.54116	-6.68974	-6.83916	-6.98938	-7.14037	-7.29208	-7.44449	-7.59754	-7.75121	-7.90545	-8.06022	-8.21548	-8.37119	-8.52729	-8.68374	-8.84051	-8.99753	-9.15477	-9.31217	-9.46969	-9.62726	-9.78485	-9.9424	-10.0998	-10.2571	-10.4142	-10.5711	-10.7276	-10.8838	-11.0395	-11.1948	-11.3494	-11.5036	-11.657	-11.8097	-11.9617	-12.1128
								80.375	-6.18409	-6.32498	-6.46676	-6.6094	-6.75288	-6.89716	-7.0422	-7.18798	-7.33445	-7.48158	-7.62934	-7.77769	-7.92659	-8.07601	-8.22589	-8.37621	-8.52691	-8.67796	-8.82932	-8.98094	-9.13277	-9.28478	-9.4369	-9.58911	-9.74134	-9.89355	-10.0457	-10.1977	-10.3496	-10.5012	-10.6526	-10.8036	-10.9543	-11.1045	-11.2543	-11.4035	-11.5521	-11.7001	-11.8473	-11.9939	-12.1396
								80.625	-6.43458	-6.57113	-6.70849	-6.84664	-6.98553	-7.12515	-7.26546	-7.40642	-7.548	-7.69018	-7.83291	-7.97616	-8.1199	-8.26408	-8.40867	-8.55364	-8.69893	-8.84452	-8.99035	-9.1364	-9.28262	-9.42896	-9.57539	-9.72185	-9.8683	-10.0147	-10.161	-10.3072	-10.4532	-10.5989	-10.7443	-10.8895	-11.0342	-11.1785	-11.3223	-11.4656	-11.6083	-11.7504	-11.8918	-12.0325	-12.1723
								80.875	-6.70297	-6.83495	-6.96765	-7.10104	-7.2351	-7.36979	-7.5051	-7.64097	-7.7774	-7.91433	-8.05174	-8.18961	-8.32788	-8.46653	-8.60553	-8.74483	-8.88441	-9.02422	-9.16422	-9.30439	-9.44467	-9.58503	-9.72543	-9.86583	-10.0062	-10.1464	-10.2866	-10.4266	-10.5663	-10.7058	-10.8451	-10.9839	-11.1224	-11.2604	-11.398	-11.535	-11.6715	-11.8073	-11.9426	-12.077	-12.2108
								81.125	-6.98379	-7.11104	-7.23891	-7.36739	-7.49645	-7.62605	-7.75617	-7.88678	-8.01786	-8.14936	-8.28127	-8.41355	-8.54617	-8.67909	-8.81229	-8.94573	-9.07939	-9.21321	-9.34717	-9.48124	-9.61538	-9.74954	-9.88371	-10.0178	-10.1519	-10.2858	-10.4195	-10.5531	-10.6865	-10.8195	-10.9523	-11.0846	-11.2166	-11.3482	-11.4793	-11.6098	-11.7399	-11.8693	-11.998	-12.1261	-12.2535
								81.375	-7.27055	-7.393	-7.51598	-7.63946	-7.76342	-7.88784	-8.01269	-8.13795	-8.26358	-8.38956	-8.51586	-8.64246	-8.76932	-8.89642	-9.02372	-9.1512	-9.27882	-9.40655	-9.53437	-9.66223	-9.79011	-9.91798	-10.0458	-10.1735	-10.3011	-10.4286	-10.5559	-10.6829	-10.8097	-10.9362	-11.0624	-11.1882	-11.3136	-11.4385	-11.563	-11.687	-11.8104	-11.9333	-12.0555	-12.1771	-12.2979
								81.625	-7.55596	-7.67359	-7.79165	-7.91012	-8.02898	-8.1482	-8.26777	-8.38765	-8.50783	-8.62827	-8.74896	-8.86986	-8.99095	-9.1122	-9.23359	-9.35509	-9.47667	-9.5983	-9.71996	-9.84161	-9.96322	-10.0848	-10.2062	-10.3276	-10.4487	-10.5697	-10.6905	-10.811	-10.9313	-11.0512	-11.1708	-11.29	-11.4087	-11.5271	-11.645	-11.7623	-11.8792	-11.9954	-12.1111	-12.2261	-12.3404
								81.875	-7.83201	-7.94486	-8.05805	-8.17156	-8.28536	-8.39944	-8.51377	-8.62834	-8.74311	-8.85807	-8.9732	-9.08846	-9.20384	-9.31932	-9.43486	-9.55044	-9.66605	-9.78164	-9.89721	-10.0127	-10.1281	-10.2434	-10.3586	-10.4736	-10.5884	-10.703	-10.8173	-10.9314	-11.0452	-11.1586	-11.2717	-11.3843	-11.4966	-11.6084	-11.7197	-11.8306	-11.9408	-12.0506	-12.1597	-12.2682	-12.376
								82.125	-8.09027	-8.19843	-8.30684	-8.41548	-8.52432	-8.63335	-8.74255	-8.85191	-8.96139	-9.07098	-9.18066	-9.2904	-9.4002	-9.51001	-9.61984	-9.72964	-9.8394	-9.94909	-10.0587	-10.1682	-10.2776	-10.3868	-10.4958	-10.6046	-10.7132	-10.8216	-10.9296	-11.0374	-11.1448	-11.2519	-11.3586	-11.4649	-11.5707	-11.6761	-11.7811	-11.8855	-11.9894	-12.0927	-12.1955	-12.2976	-12.3991
								82.375	-8.3221	-8.42569	-8.52943	-8.63332	-8.73733	-8.84145	-8.94566	-9.04994	-9.15428	-9.25865	-9.36304	-9.46743	-9.5718	-9.67613	-9.78041	-9.8846	-9.9887	-10.0927	-10.1965	-10.3002	-10.4037	-10.507	-10.6101	-10.7129	-10.8155	-10.9178	-11.0198	-11.1214	-11.2227	-11.3237	-11.4242	-11.5243	-11.624	-11.7232	-11.822	-11.9202	-12.0179	-12.1151	-12.2117	-12.3077	-12.403
								82.625	-8.5189	-8.61803	-8.71725	-8.81653	-8.91585	-9.01521	-9.11459	-9.21397	-9.31333	-9.41267	-9.51195	-9.61117	-9.71032	-9.80936	-9.90829	-10.0071	-10.1057	-10.2042	-10.3025	-10.4006	-10.4985	-10.5961	-10.6935	-10.7906	-10.8874	-10.9838	-11.08	-11.1758	-11.2712	-11.3663	-11.4609	-11.5551	-11.6489	-11.7422	-11.835	-11.9273	-12.019	-12.1103	-12.2009	-12.291	-12.3805
								82.875	-8.67241	-8.76723	-8.86205	-8.95686	-9.05166	-9.14642	-9.24113	-9.33578	-9.43035	-9.52483	-9.61921	-9.71346	-9.80758	-9.90155	-9.99535	-10.089	-10.1824	-10.2756	-10.3686	-10.4613	-10.5538	-10.646	-10.738	-10.8296	-10.9209	-11.0118	-11.1024	-11.1926	-11.2825	-11.3719	-11.4609	-11.5495	-11.6376	-11.7252	-11.8123	-11.899	-11.9851	-12.0707	-12.1557	-12.2401	-12.324
								83.125	-8.77498	-8.86559	-8.95615	-9.04664	-9.13704	-9.22735	-9.31756	-9.40765	-9.49761	-9.58742	-9.67708	-9.76656	-9.85587	-9.94497	-10.0339	-10.1225	-10.211	-10.2992	-10.3871	-10.4747	-10.5621	-10.6491	-10.7359	-10.8223	-10.9083	-10.994	-11.0793	-11.1642	-11.2487	-11.3328	-11.4165	-11.4997	-11.5825	-11.6647	-11.7465	-11.8278	-11.9086	-11.9888	-12.0685	-12.1476	-12.2261
								83.375	-8.81981	-8.90632	-8.99272	-9.079	-9.16515	-9.25115	-9.337	-9.42268	-9.50819	-9.5935	-9.67862	-9.76352	-9.8482	-9.93265	-10.0168	-10.1008	-10.1845	-10.2678	-10.3509	-10.4337	-10.5162	-10.5983	-10.6801	-10.7615	-10.8426	-10.9233	-11.0036	-11.0835	-11.163	-11.242	-11.3206	-11.3988	-11.4765	-11.5537	-11.6304	-11.7066	-11.7823	-11.8575	-11.9321	-12.0061	-12.0797
								83.625	-8.80123	-8.88372	-8.96605	-9.04822	-9.13021	-9.21202	-9.29364	-9.37504	-9.45623	-9.5372	-9.61793	-9.69842	-9.77864	-9.85861	-9.93829	-10.0177	-10.0968	-10.1756	-10.254	-10.3322	-10.41	-10.4875	-10.5645	-10.6413	-10.7176	-10.7935	-10.8691	-10.9442	-11.0189	-11.0932	-11.167	-11.2404	-11.3133	-11.3857	-11.4576	-11.529	-11.5999	-11.6703	-11.7402	-11.8095	-11.8782
								83.875	-8.71492	-8.79343	-8.87176	-8.94989	-9.0278	-9.1055	-9.18297	-9.26021	-9.3372	-9.41394	-9.49041	-9.56661	-9.64253	-9.71816	-9.79349	-9.86851	-9.94321	-10.0176	-10.0916	-10.1653	-10.2387	-10.3116	-10.3842	-10.4565	-10.5283	-10.5997	-10.6707	-10.7413	-10.8115	-10.8812	-10.9505	-11.0193	-11.0876	-11.1555	-11.2229	-11.2898	-11.3562	-11.4221	-11.4874	-11.5523	-11.6166
								84.125	-8.55806	-8.63263	-8.70698	-8.7811	-8.85499	-8.92864	-9.00203	-9.07517	-9.14804	-9.22064	-9.29295	-9.36498	-9.4367	-9.50812	-9.57922	-9.65	-9.72045	-9.79056	-9.86032	-9.92972	-9.99876	-10.0674	-10.1357	-10.2036	-10.2711	-10.3382	-10.4049	-10.4712	-10.537	-10.6024	-10.6674	-10.7318	-10.7959	-10.8594	-10.9225	-10.9851	-11.0473	-11.1089	-11.17	-11.2305	-11.2906
								84.375	-8.32949	-8.4001	-8.47048	-8.54061	-8.6105	-8.68012	-8.74948	-8.81857	-8.88737	-8.95589	-9.02412	-9.09204	-9.15965	-9.22695	-9.29392	-9.36056	-9.42686	-9.49282	-9.55842	-9.62367	-9.68854	-9.75305	-9.81717	-9.8809	-9.94424	-10.0072	-10.0697	-10.1318	-10.1935	-10.2547	-10.3155	-10.3759	-10.4358	-10.4953	-10.5542	-10.6128	-10.6708	-10.7283	-10.7854	-10.8419	-10.8979
								84.625	-8.02971	-8.09635	-8.16274	-8.22888	-8.29476	-8.36037	-8.4257	-8.49076	-8.55553	-8.62001	-8.68418	-8.74805	-8.81161	-8.87485	-8.93776	-9.00034	-9.06258	-9.12447	-9.18601	-9.24719	-9.30801	-9.36846	-9.42853	-9.48821	-9.54751	-9.60641	-9.6649	-9.72298	-9.78066	-9.8379	-9.89472	-9.95111	-10.0071	-10.0626	-10.1176	-10.1722	-10.2263	-10.28	-10.3331	-10.3858	-10.438
								84.875	-7.66096	-7.72358	-7.78596	-7.84808	-7.90993	-7.97152	-8.03283	-8.09386	-8.1546	-8.21505	-8.2752	-8.33505	-8.39459	-8.4538	-8.5127	-8.57127	-8.6295	-8.68739	-8.74494	-8.80213	-8.85897	-8.91545	-8.97155	-9.02729	-9.08264	-9.1376	-9.19218	-9.24636	-9.30013	-9.3535	-9.40646	-9.45899	-9.51111	-9.56279	-9.61404	-9.66484	-9.71521	-9.76512	-9.81457	-9.86357	-9.9121
								85.125	-7.22713	-7.2857	-7.34402	-7.40209	-7.4599	-7.51744	-7.57472	-7.63171	-7.68843	-7.74485	-7.80099	-7.85682	-7.91235	-7.96758	-8.02249	-8.07708	-8.13135	-8.18528	-8.23888	-8.29215	-8.34506	-8.39763	-8.44984	-8.50169	-8.55318	-8.60429	-8.65503	-8.70539	-8.75537	-8.80495	-8.85415	-8.90294	-8.95132	-8.9993	-9.04687	-9.09401	-9.14073	-9.18703	-9.23289	-9.27831	-9.32329
								85.375	-6.73363	-6.78811	-6.84235	-6.89634	-6.95007	-7.00355	-7.05677	-7.10972	-7.1624	-7.2148	-7.26692	-7.31876	-7.3703	-7.42154	-7.47249	-7.52313	-7.57346	-7.62347	-7.67317	-7.72254	-7.77158	-7.82029	-7.86866	-7.91669	-7.96437	-8.0117	-8.05868	-8.10529	-8.15154	-8.19743	-8.24293	-8.28806	-8.33282	-8.37718	-8.42115	-8.46473	-8.50792	-8.5507	-8.59307	-8.63504	-8.67658
								85.625	-6.18727	-6.23763	-6.28775	-6.33764	-6.38728	-6.43669	-6.48584	-6.53474	-6.58338	-6.63176	-6.67987	-6.72771	-6.77528	-6.82256	-6.86956	-6.91628	-6.9627	-7.00882	-7.05464	-7.10016	-7.14537	-7.19027	-7.23485	-7.27911	-7.32304	-7.36664	-7.40991	-7.45285	-7.49544	-7.53769	-7.57959	-7.62114	-7.66233	-7.70316	-7.74363	-7.78373	-7.82346	-7.86282	-7.9018	-7.9404	-7.97861
								85.875	-5.59597	-5.64219	-5.68819	-5.73397	-5.77953	-5.82485	-5.86995	-5.9148	-5.95941	-6.00378	-6.0479	-6.09177	-6.13538	-6.17873	-6.22182	-6.26464	-6.30718	-6.34945	-6.39144	-6.43315	-6.47457	-6.5157	-6.55654	-6.59708	-6.63732	-6.67726	-6.71688	-6.7562	-6.7952	-6.83388	-6.87224	-6.91028	-6.94799	-6.98536	-7.02241	-7.05911	-7.09547	-7.13149	-7.16716	-7.20249	-7.23745
								86.125	-4.96858	-5.01067	-5.05257	-5.09426	-5.13574	-5.17701	-5.21807	-5.25891	-5.29953	-5.33992	-5.38008	-5.42001	-5.4597	-5.49916	-5.53838	-5.57734	-5.61606	-5.65453	-5.69274	-5.73069	-5.76838	-5.8058	-5.84295	-5.87984	-5.91645	-5.95278	-5.98883	-6.02459	-6.06007	-6.09526	-6.13016	-6.16476	-6.19906	-6.23306	-6.26675	-6.30014	-6.33322	-6.36598	-6.39843	-6.43056	-6.46237
								86.375	-4.31457	-4.35258	-4.39042	-4.42807	-4.46553	-4.50279	-4.53987	-4.57674	-4.61342	-4.64989	-4.68615	-4.7222	-4.75804	-4.79367	-4.82907	-4.86425	-4.89921	-4.93394	-4.96844	-5.0027	-5.03673	-5.07052	-5.10406	-5.13737	-5.17042	-5.20322	-5.23578	-5.26807	-5.30011	-5.33188	-5.3634	-5.39465	-5.42562	-5.45633	-5.48677	-5.51692	-5.5468	-5.57641	-5.60572	-5.63475	-5.6635
								86.625	-3.64379	-3.67781	-3.71166	-3.74534	-3.77886	-3.8122	-3.84538	-3.87837	-3.91119	-3.94382	-3.97627	-4.00853	-4.0406	-4.07248	-4.10416	-4.13565	-4.16693	-4.19801	-4.22889	-4.25956	-4.29002	-4.32027	-4.3503	-4.38011	-4.40971	-4.43908	-4.46823	-4.49715	-4.52584	-4.5543	-4.58253	-4.61052	-4.63828	-4.66579	-4.69306	-4.72009	-4.74687	-4.77341	-4.79969	-4.82572	-4.8515
								86.875	-2.96621	-2.99633	-3.02631	-3.05615	-3.08584	-3.11537	-3.14476	-3.17398	-3.20305	-3.23197	-3.26071	-3.2893	-3.31772	-3.34596	-3.37404	-3.40195	-3.42968	-3.45723	-3.4846	-3.51179	-3.53879	-3.56562	-3.59225	-3.61869	-3.64494	-3.671	-3.69686	-3.72252	-3.74798	-3.77324	-3.7983	-3.82315	-3.84779	-3.87223	-3.89645	-3.92046	-3.94426	-3.96784	-3.9912	-4.01434	-4.03726
								87.125	-2.29165	-2.31803	-2.34429	-2.37042	-2.39642	-2.4223	-2.44804	-2.47365	-2.49912	-2.52445	-2.54964	-2.5747	-2.5996	-2.62437	-2.64898	-2.67345	-2.69776	-2.72193	-2.74593	-2.76979	-2.79348	-2.81701	-2.84038	-2.86359	-2.88664	-2.90951	-2.93222	-2.95476	-2.97713	-2.99932	-3.02134	-3.04318	-3.06485	-3.08633	-3.10763	-3.12875	-3.14969	-3.17044	-3.19101	-3.21138	-3.23157
								87.375	-1.62961	-1.65243	-1.67515	-1.69775	-1.72025	-1.74264	-1.76492	-1.78708	-1.80913	-1.83106	-1.85287	-1.87457	-1.89614	-1.91758	-1.93891	-1.9601	-1.98117	-2.00211	-2.02292	-2.0436	-2.06414	-2.08455	-2.10482	-2.12496	-2.14495	-2.16481	-2.18452	-2.20409	-2.22352	-2.2428	-2.26193	-2.28091	-2.29974	-2.31842	-2.33696	-2.35533	-2.37355	-2.39162	-2.40952	-2.42727	-2.44486
								87.625	-0.989106	-1.00857	-1.02795	-1.04724	-1.06645	-1.08555	-1.10457	-1.12349	-1.14232	-1.16104	-1.17968	-1.1982	-1.21663	-1.23496	-1.25319	-1.27131	-1.28932	-1.30723	-1.32503	-1.34272	-1.3603	-1.37776	-1.39512	-1.41236	-1.42949	-1.4465	-1.46339	-1.48016	-1.49682	-1.51335	-1.52977	-1.54606	-1.56222	-1.57826	-1.59418	-1.60997	-1.62563	-1.64116	-1.65656	-1.67183	-1.68697
								87.875	-0.378513	-0.394861	-0.411139	-0.427343	-0.443474	-0.45953	-0.475511	-0.491415	-0.507242	-0.522989	-0.538658	-0.554245	-0.569751	-0.585174	-0.600514	-0.615768	-0.630938	-0.64602	-0.661016	-0.675923	-0.690741	-0.705468	-0.720104	-0.734649	-0.7491	-0.763458	-0.77772	-0.791888	-0.805959	-0.819932	-0.833808	-0.847584	-0.861261	-0.874837	-0.888312	-0.901684	-0.914954	-0.928119	-0.941181	-0.954137	-0.966987
								88.125	0.194512	0.181032	0.167608	0.154242	0.140934	0.127686	0.114497	0.101368	0.0883014	0.0752966	0.0623547	0.0494765	0.0366627	0.0239142	0.0112316	-0.0013842	-0.0139325	-0.0264128	-0.0388243	-0.0511661	-0.0634377	-0.075638	-0.0877668	-0.0998233	-0.111807	-0.123716	-0.135551	-0.147311	-0.158995	-0.170603	-0.182134	-0.193587	-0.204961	-0.216257	-0.227473	-0.238609	-0.249664	-0.260637	-0.271529	-0.282338	-0.293064
								88.375	0.723111	0.712237	0.701407	0.690621	0.67988	0.669184	0.658534	0.647931	0.637374	0.626865	0.616404	0.605992	0.595629	0.585316	0.575054	0.564842	0.554682	0.544574	0.534519	0.524517	0.514568	0.504674	0.494834	0.485049	0.47532	0.465648	0.456032	0.446473	0.436972	0.427529	0.418145	0.40882	0.399555	0.390349	0.381205	0.372121	0.363098	0.354138	0.34524	0.336405	0.327632
								88.625	1.2013	1.19277	1.18427	1.1758	1.16736	1.15896	1.15059	1.14226	1.13396	1.1257	1.11747	1.10928	1.10112	1.093	1.08492	1.07688	1.06887	1.0609	1.05297	1.04508	1.03723	1.02942	1.02165	1.01392	1.00623	0.998577	0.990969	0.983404	0.975881	0.9684	0.960963	0.953569	0.946218	0.938912	0.931649	0.924432	0.917259	0.910132	0.90305	0.896014	0.889025
								88.875	1.62401	1.61755	1.61112	1.60471	1.59832	1.59196	1.58562	1.57931	1.57302	1.56675	1.56051	1.5543	1.54811	1.54194	1.53581	1.52969	1.52361	1.51755	1.51152	1.50551	1.49954	1.49359	1.48767	1.48178	1.47591	1.47008	1.46427	1.45849	1.45274	1.44703	1.44134	1.43568	1.43006	1.42446	1.41889	1.41336	1.40786	1.40238	1.39694	1.39153	1.38616
								89.125	1.98716	1.98253	1.97792	1.97332	1.96873	1.96416	1.95961	1.95507	1.95055	1.94604	1.94155	1.93708	1.93262	1.92819	1.92376	1.91936	1.91497	1.9106	1.90625	1.90191	1.89759	1.8933	1.88902	1.88475	1.88051	1.87629	1.87208	1.8679	1.86373	1.85958	1.85545	1.85134	1.84726	1.84319	1.83914	1.83511	1.8311	1.82711	1.82315	1.8192	1.81528
								89.375	2.28779	2.28475	2.28171	2.27868	2.27567	2.27266	2.26966	2.26667	2.26369	2.26071	2.25775	2.2548	2.25186	2.24893	2.24601	2.24309	2.24019	2.2373	2.23442	2.23155	2.22869	2.22584	2.223	2.22018	2.21736	2.21456	2.21176	2.20898	2.20621	2.20345	2.2007	2.19796	2.19524	2.19252	2.18982	2.18713	2.18445	2.18179	2.17913	2.17649	2.17386
								89.625	2.52407	2.52239	2.52071	2.51904	2.51737	2.51571	2.51405	2.5124	2.51075	2.50911	2.50747	2.50583	2.5042	2.50258	2.50096	2.49934	2.49773	2.49613	2.49452	2.49293	2.49134	2.48976	2.48818	2.4866	2.48503	2.48347	2.48191	2.48036	2.47881	2.47727	2.47573	2.4742	2.47268	2.47116	2.46964	2.46814	2.46663	2.46514	2.46365	2.46216	2.46068
								89.875	2.69546	2.69494	2.69443	2.69392	2.6934	2.69289	2.69238	2.69188	2.69137	2.69086	2.69036	2.68986	2.68935	2.68886	2.68836	2.68786	2.68736	2.68687	2.68637	2.68588	2.68539	2.6849	2.68441	2.68392	2.68344	2.68296	2.68247	2.68199	2.68151	2.68103	2.68056	2.68008	2.67961	2.67913	2.67866	2.67819	2.67773	2.67726	2.67679	2.67633	2.67587
[truncated: 1,399 more columns]

## Sheet: Figure 5
Figure 5c				Figure 5e				Figure 5e
X (Julian date)	Y	Y error		X (Julian date)	Y	Y error		X (Julian date)	Y	Y error
2.45955e+06	3.5443	0.00487378		2.45954e+06	3.92819	0.0228726		2.45958e+06	2.44885	0.00967427
2.45955e+06	3.54228	0.00542585		2.45954e+06	3.90842	0.0212657		2.45958e+06	2.42632	0.00737427
2.45955e+06	3.52674	0.0047081		2.45954e+06	3.8818	0.0183656		2.45958e+06	2.43298	0.00900477
2.45955e+06	3.45732	0.00732739		2.45954e+06	3.97636	0.0294447		2.45958e+06	2.42927	0.00748608
2.45955e+06	3.41989	0.00403569		2.45954e+06	3.94887	0.0264329		2.45958e+06	2.36095	0.00874043
2.45955e+06	3.50144	0.00449938		2.45954e+06	3.87659	0.0197554		2.45958e+06	2.39336	0.0124676
2.45955e+06	3.56334	0.00509562		2.45954e+06	3.89422	0.02021		2.45958e+06	2.39934	0.0122572
2.45955e+06	3.4512	0.00456727		2.45954e+06	3.8252	0.0259565		2.45958e+06	2.38008	0.0111661
2.45955e+06	3.52821	0.00346379		2.45954e+06	3.77728	0.0200194		2.45958e+06	2.39958	0.0124702
2.45955e+06	3.45206	0.00455181		2.45954e+06	3.75388	0.0182563		2.45958e+06	2.35654	0.0141657
2.45955e+06	3.42128	0.0048434		2.45954e+06	3.76472	0.0191916		2.45958e+06	2.37826	0.0127127
2.45955e+06	3.45512	0.00593167		2.45954e+06	3.73292	0.0301676		2.45958e+06	2.34723	0.0132737
2.45955e+06	3.49838	0.00395222		2.45954e+06	3.72867	0.0294434		2.45958e+06	2.34845	0.014086
2.45955e+06	3.59634	0.0034392		2.45954e+06	3.74378	0.0332589		2.45958e+06	2.36111	0.0146492
2.45955e+06	3.62944	0.0064965		2.45954e+06	3.74071	0.0322599		2.45958e+06	2.38406	0.0126065
				2.45954e+06	3.75536	0.0184912		2.45958e+06	2.38585	0.0114771

## Sheet: Supplementary Figure 3
Supplementary Figure 3a			Supplementary Figure 3b			Supplementary Figure 3c			Supplementary Figure 3d			Supplementary Figure 3e
X	Y		X	Y		X	Y		X	Y		X	Y
95.2122	-160.267		0.321573	0.0928297		1.92649	0.219296		2.36957	0.0937881		1.26452	0.374986
356.663	-114.775		0.545369	0.1002		7.16832	0.0611605		2.88411	0.103813		1.00469	0.547941
43.9817	-86.3177		0.663362	0.281659		7.19666	0.132843		3.8488	0.269888		2.01854	0.290701
343.149	-83.5325		0.417063	0.14895		6.01105	0.0785295		2.38415	0.127386		2.55621	0.145426
301.782	-60.5615		0.506363	0.195843		7.52182	0.0950904		2.91914	0.209221		1.34276	0.564496
90.0837	-65.7628		0.362448	0.108798		5.66663	0.0983255		2.07867	0.108978		3.02657	0.108699
40.2007	-61.613		0.510141	0.0472625		6.1608	0.100206		2.83839	0.0461225		2.86205	0.301992
192.76	-89.4168		0.627947	0.0466975		5.55311	0.0563932		3.24163	0.0674103		4.01947	0.101111
139.836	-110.014		0.627167	0.0748119		6.13354	0.0518079		3.32644	0.0671812		3.24971	0.0633333
341.67	-75.0049		0.543169	0.131966		6.42668	0.178155		3.07332	0.144489		2.64142	0.523338
19.255	-50.5398		1.72518	0.077803		6.54793	0.046079		7.95307	0.0890354		4.27511	0.0853928
138.093	69.444		0.977095	0.20758		7.21629	0.148165		2.48982	0.186158		2.34549	0.367946
36.502	76.6075		0.947637	0.0635246		5.90822	0.0359794		1.96071	0.0511098		2.75743	0.150441
291.261	57.7575		0.689176	0.170653		6.43302	0.0660792		1.58638	0.175354		2.3895	0.196084
30.7634	70.9065		0.638585	0.0649069		1.72045	0.265916		3.00658	0.119402		1.94713	0.224955
327.497	152.892		0.562447	0.109063		1.73569	0.30741		2.91782	0.182133		2.24949	0.312291
288.564	95.5198		0.744635	0.0679229		2.02586	0.0765803		3.29588	0.0674612		2.41558	0.187748
183.322	-124.123		0.766021	0.0531907		7.23833	0.0436489		2.98695	0.0631423		2.11958	0.189526
217.733	32.2756		1.20733	0.102036		7.38696	0.110989		5.46507	0.0914074		2.95435	0.217804
21.4528	34.7778		0.457771	0.117195		7.32458	0.129961		2.31474	0.103357		2.0927	0.349083
281.078	-107.292		0.451076	0.0950819		2.31073	0.0462177		2.85843	0.0843388		1.78272	0.168606
325.353	85.81		0.495597	0.0616576		6.16003	0.0445178		2.74904	0.0665523		2.74534	0.0840171
307.579	-82.2664		0.480195	0.122721		2.42511	0.130601		3.66212	0.11518		2.20295	0.275007
351.854	-53.9402		3.43113	0.0558952		6.21385	0.0494091		17.3879	0.062278		7.44582	0.130564
5.1797	123.996		0.354934	0.157057		7.07103	0.13955		1.08649	0.167156		1.42969	0.615242
311.513	-78.1213		1.89138	0.0952126		7.18891	0.0549909		6.8766	0.103125		2.94044	0.159623
188.362	-53.2662		0.504336	0.308128		1.99486	0.100911		2.19443	0.261047		6.71573	0.19874
45.0014	-143.366		0.574246	0.0358959		7.19667	0.0576945		2.46712	0.0266811		1.6353	0.253833
356.809	-88.4926		1.24305	0.139906		7.789	0.091858		7.41977	0.116491		2.77739	0.285355
250.959	133.531		2.09384	0.0364811		8.66072	0.0386507		12.1684	0.0504696		1.28098	0.710294
19.6572	112.398		1.32236	0.101401		6.54671	0.0620339		2.76514	0.0972405		2.41268	0.392828
73.6648	61.3895		0.732857	0.0472731		6.84704	0.0607199		1.62592	0.0666439		1.81887	0.423645
87.2535	49.1977		0.811676	0.166068		7.01692	0.0993515		2.86677	0.113067		1.99442	0.558604
285.91	-63.9144		0.855429	0.102492		6.212	0.0833744		3.62482	0.100904		3.6242	0.276138
16.6937	-75.4291		1.27007	0.089222		5.00194	0.0753833		3.83651	0.0923863		3.6688	0.460915
